# Supplementary material for: Effect of training-sample size and classification difficulty on the accuracy of genomic predictors
Source: Breast Cancer Res. 2010 Jan 11;12(1):R5. doi: 10.1186/bcr2468 (PMC2880423; doi:10.1186/bcr2468)
Supplement: Additional file 1 — Supplemental Table S1. Clinical data for all the patients in the training and validation sets. [file bcr2468-S1.xls]

## Sheet: n=130 discovery
Sample ID	Tbefore	Nbefore	BMNgrd	ERposTxt	erpos	erscore	HERposTxt	herpos	herscore	herfish	pCRtxt	pCR	pCRtxtBreast	pCRBreast	postsize	postnodes	fnadatetxt	age	HistologyAtDiagnosis	TrtmntCode
M106	2	0	2	ERPos	1	100	HERNeg	0	1	1.95	RD	0	RDBreast	0	1.2	0	2000-06-27	57	IDC	TFAC
M107	3	1	3	ERPos	1	90	HERNeg	0	2	1.27	RD	0	RDBreast	0	2.2	1	2000-06-27	47	IDC+DCIS	TFAC
M108	4	0	3	ERPos	1	90	HERPos	1	3	4.8	RD	0	RDBreast	0	0.9	0	2000-06-29	39	IDC	TFAC
M111	3	1	3	ERNeg	0	0	HERNeg	0	1	1.95	pCR	1	pCRBreast	1	0	0	2000-07-10	50	IDC	TFAC
M113	2	0	3	ERNeg	0	0	HERNeg	0	0	1.95	RD	0	RDBreast	0	0.5	0	2000-07-13	75	IDC	TFAC
M116	4	2	3	ERNeg	0	0	HERPos	1	NA	10.7	pCR	1	pCRBreast	1	0	0	2000-07-27	49	IDC/IBC	TFAC
M117	4	1	2	ERPos	1	75	HERNeg	0	2	1.95	RD	0	RDBreast	0	1.3	1	2000-08-10	34	IDC	TFAC
M120	2	0	3	ERNeg	0	0	HERNeg	0	0	1.1	RD	0	RDBreast	0	0.7	0	2000-08-28	52	IDC	TFAC
M121	1	0	3	ERNeg	0	0	HERNeg	0	0	1.95	RD	0	RDBreast	0	0.1	0	2000-09-07	65	IDC	TFAC
M123	3	1	1	ERPos	1	95	HERNeg	0	1	1.95	pCR	1	pCRBreast	1	0	0	2000-09-15	52	ILC/IDC	TFAC
M126	4	0	3	ERNeg	0	0	HERNeg	0	2	1.95	RD	0	RDBreast	0	9	4	2000-10-04	59	IDC	TFAC
M128	2	0	2	ERPos	1	90	HERNeg	0	1	1.95	RD	0	RDBreast	0	1.5	0	2000-10-19	67	ILC/IDC	TFAC
M129	2	0	2	ERNeg	0	0	HERNeg	0	2	1.11	RD	0	RDBreast	0	1	0	2000-10-20	61	IDC+DCIS	TFAC
M130	2	1	3	ERNeg	0	0	HERNeg	0	0	1.95	RD	0	RDBreast	0	0.5	4	2000-10-27	66	IDC	TFAC
M133	2	0	3	ERNeg	0	0	HERNeg	0	0	1.95	RD	0	RDBreast	0	0.1	0	2000-12-05	38	IDC	TFAC
M135	3	0	3	ERPos	1	95	HERPos	1	2	6.1	RD	0	RDBreast	0	2.5	1	2000-12-19	51	ILC/IDC	TFAC
M136	1	0	3	ERNeg	0	0	HERNeg	0	0	1.95	pCR	1	pCRBreast	1	0	0	2000-12-20	38	IDC	TFAC
M139	2	0	2	ERPos	1	85	HERNeg	0	0	1.95	RD	0	RDBreast	0	2.1	0	2001-01-04	51	IDC	TFAC
M141	0	1	2	ERPos	1	50	HERPos	1	ND	10.56	pCR	1	pCRBreast	1	0	0	2001-01-25	70	IDC	TFAC
M145	3	2	2	ERPos	1	80	HERPos	1	3	3.49	RD	0	RDBreast	0	6	1	2001-03-21	45	IDC+DCIS	TFAC
M146	1	0	3	ERNeg	0	0	HERNeg	0	0		pCR	1	pCRBreast	1	0	0	2001-04-02	40	IDC	TFAC
M153	1	1	3	ERNeg	0	0	HERNeg	0	0	1.95	pCR	1	pCRBreast	1	0	0	2001-05-24	61	IDC	TFAC
M154	4	2	3	ERNeg	0	0	HERNeg	0	0	1.95	RD	0	RDBreast	0	10	10	2001-05-29	29	IDC/IBC	Tonly
M155	2	0	3	ERPos	1	80	HERNeg	0	0	1.2	RD	0	RDBreast	0	2	0	2001-05-30	62	IDC	TFAC
M156	2	2	2	ERNeg	0	0	HERNeg	0	0	1.95	RD	0	RDBreast	0	1.4	2	2001-06-01	67	IDC	TFAC
M157	2	0	2	ERPos	1	90	HERNeg	0	2	1.95	RD	0	RDBreast	0	2	0	2001-06-13	57	IDC	TFAC
M158	2	2	2	ERPos	1	50	HERNeg	0	1	1.95	RD	0	RDBreast	0	1.5	4	2001-06-20	38	IDC	TFAC
M159	2	0	3	ERNeg	0	0	HERPos	1	NA	5.5	pCR	1	pCRBreast	1	0	0	2001-06-28	59	IDC	TFAC
M161	2	1	3	ERNeg	0	0	HERPos	1	3	6	pCR	1	pCRBreast	1	0	0	2001-07-09	44	IDC/DCIS	TFAC
M165	2	1	2	ERPos	1	90	HERNeg	0	0	1.95	RD	0	pCRBreast	1	0	3	2001-08-24	50	IDC/DCIS	TFAC
M176	4	1	2	ERPos	1	10	HERPos	1	2	3.6	RD	0	pCRBreast	1	0	13	2001-11-27	77	IDC	TFAC
M177	3	0	3	ERPos	1	80	HERNeg	0	1	1.95	pCR	1	pCRBreast	1	0	0	2001-12-07	42	IDC	TFAC
M179	2	1	3	ERNeg	0	5	HERPos	1	2	4.8	pCR	1	pCRBreast	1	0	0	2001-12-07	54	IDC	TFAC
M180	2	1	3	ERNeg	0	0	HERNeg	0	1	1.95	pCR	1	pCRBreast	1	0	0	2001-12-18	44	IDC/DCIS	TFAC
M181	3	1	2	ERPos	1	20	HERNeg	0	0	1.95	RD	0	RDBreast	0	1.3	4	2001-12-31	75	ILC	TFAC
M182	1	0	2	ERPos	1	100	HERNeg	0	0	1.95	RD	0	RDBreast	0	1.2	0	2002-01-29	46	IDC/DCIS	TFAC
M186	2	0	3	ERNeg	0	0	HERPos	1	3	7	RD	0	RDBreast	0	0.4	0	2002-03-13	54	IDC	TFAC
M188	2	1	1	ERPos	1	100	HERNeg	0	NA	1.21	RD	0	RDBreast	0	1.6	2	2002-04-12	68	IDC	TFAC
M189	2	0	3	ERPos	1	80	HERNeg	0	1	1.12	RD	0	RDBreast	0	3	0	2002-04-16	47	IMC	TFAC
M196	2	1	2	ERPos	1	90	HERNeg	0	0	1.95	RD	0	RDBreast	0	0.9	7	2002-05-28	69	IMC/IDC	TFAC
M199	2	1	3	ERNeg	0	0	HERPos	1	3	1.09	pCR	1	pCRBreast	1	0	0	2002-06-05	46	IDC	TFAC
M201	2	1	2	ERPos	1	90	HERNeg	0	0	1.95	RD	0	RDBreast	0	2	3	2002-06-18	75	IDC	TFAC
M205	1	1	3	ERNeg	0	0	HERNeg	0	0	1.95	pCR	1	pCRBreast	1	0	0	2002-08-13	35	IDC	TFAC
M206	2	0	3	ERNeg	0	0	HERNeg	0	0	1.95	pCR	1	pCRBreast	1	0	0	2002-08-27	48	IDC	TFAC
M211	3	2	3	ERNeg	0	0	HERNeg	0	0	1.95	pCR	1	pCRBreast	1	0	0	2002-09-04	52	IDC	TFAC
M212	2	1	3	ERNeg	0	0	HERPos	1	NA	20	pCR	1	pCRBreast	1	0	0	2002-09-30	42	IDC	TFAC
M214	2	1	2	ERPos	1	80	HERNeg	0	NA	1.15	RD	0	RDBreast	0	1.9	3	2002-10-13	54	IDC	TFAC
M215	2	1	3	ERNeg	0	0	HERNeg	0	2	1.7	pCR	1	pCRBreast	1	0	0	2002-10-17	44	IDC	TFAC
M216	2	1	2	ERPos	1	95	HERNeg	0	NA		RD	0	RDBreast	0	1.6	4	2002-10-18	59	IDC	TFAC
M217	2	0	2	ERPos	1	50	HERNeg	0	0	1.95	RD	0	RDBreast	0	1.7	0	2002-10-23	52	IDC	TFAC
M220	3	1	3	ERPos	1	70	HERNeg	0	0	1.95	RD	0	RDBreast	0	0.5	0	2002-11-06	38	IDC	TFAC
M226	2	1	2	ERPos	1	40	HERNeg	0	1	0.98	RD	0	pCRBreast	1	0	1	2002-12-12	31	IDC	TFAC
M227	3	1	3	ERPos	1	30	HERNeg	0	1	1.95	RD	0	RDBreast	0	4	1	2002-12-12	38	IDC	TFAC
M228	4	1	2	ERPos	1	80	HERNeg	0	0	0.81	RD	0	RDBreast	0	4.8	5	2003-01-02	53	IDC	TFAC
M230	4	2	3	ERNeg	0	0	HERPos	1	3	4.26	RD	0	RDBreast	0	0.4	6	2003-01-10	58	IDC	TFAC
M231	2	0	2	ERPos	1	95	HERNeg	0	0	0.98	RD	0	RDBreast	0	3.2	3	2003-01-21	52	IDC	TFAC
M233	4	3	3	ERNeg	0	0	HERNeg	0	0	1	RD	0	RDBreast	0	1.5	4	2003-01-22	60	IDC/DCIS	TFAC
M234	3	1	2	ERPos	1	85	HERNeg	0	1	1.02	RD	0	RDBreast	0	8.5	0	2003-01-23	58	IDC/ILC/LCIS	TFAC
M235	3	1	3	ERNeg	0	0	HERPos	1	3	2.98	RD	0	RDBreast	0	4	0	2003-01-30	53	IDC	TFAC
M236	2	1	2	ERPos	1	90	HERNeg	0	1	1	RD	0	RDBreast	0	1.9	0	2003-02-07	53	IDC	TFAC
M237	2	3	3	ERPos	1	50	HERPos	1	3	9.52	RD	0	RDBreast	0	0.8	3	2003-02-07	51	IDC/DCIS	TFAC
M238	2	0	2	ERPos	1	91	HERPos	1	3	3.64	pCR	1	pCRBreast	1	0	0	2003-02-10	56	IDC/DCIS	TFAC
M239	2	0	3	ERNeg	0	0	HERPos	1	3	7.55	pCR	1	pCRBreast	1	0	0	2003-02-13	55	IDC	TFAC
M245	2	3	3	ERPos	1	90	HERPos	1	2	4.5	RD	0	pCRBreast	1	0	4	2003-02-26	52	IDC/DCIS	TH/FAC
M246	1	1	3	ERPos	1	70	HERNeg	0	0	1.05	RD	0	RDBreast	0	1.1	3	2003-02-27	42	IDC/DCIS	TFAC
M251	3	1	3	ERPos	1	100	HERPos	1	3	5.23	RD	0	RDBreast	0	0.1	0	2003-03-27	79	IDC/DCIS	TFAC
M255	2	3	2	ERNeg	0	0	HERNeg	0	1	0.98	RD	0	RDBreast	0	6	5	2003-04-08	48	IDC/ILC/DCIS	TFAC
M256	2	3	3	ERPos	1	90	HERNeg	0	2	1.19	RD	0	RDBreast	0	1.5	10	2003-04-08	79	IDC	TFAC
M257	2	0	2	ERPos	1	90	HERPos	1	3	7.81	RD	0	RDBreast	0	0.6	0	2003-04-10	73	IDC	TFAC
M258	4	1	3	ERNeg	0	0	HERPos	1	3	4.8	RD	0	RDBreast	0	2	3	2003-04-17	39	IDC	TH/FAC
M259	2	0	3	ERPos	1	20	HERPos	1	3	1.2	RD	0	RDBreast	0	0.3	0	2003-04-23	39	IDC	TFAC
M260	3	1	3	ERPos	1	50	HERNeg	0	0		RD	0	RDBreast	0	5.5	1	2003-04-30	50	IDC/ILC	TFAC
M261	2	0	2	ERPos	1	85	HERNeg	0	NA	1.01	RD	0	RDBreast	0	2.4	1	2003-05-02	56	IDC/DCIS	TFAC
M264	4	3	3	ERPos	1	95	HERPos	1	NA		RD	0	RDBreast	0	4.5	8	2003-05-23	62	IDC	TFAC
M266	2	3	3	ERPos	1	80	HERNeg	0	1	0.7	RD	0	RDBreast	0	6	6	2003-06-04	45	IDC/DCIS	TFAC
M270	4	0	3	ERPos	1	90	HERNeg	0	0	0.69	RD	0	RDBreast	0	2	0	2003-06-12	67	IDC	TFAC
M280	2	3	3	ERPos	1	95	HERNeg	0	2	1.07	RD	0	RDBreast	0	0.8	9	2003-07-14	71	IDC	TFAC
M282	1	1	2	ERPos	1	90	HERNeg	0	0		RD	0	pCRBreast	1	0	5	2003-07-31	44	IC/DCIS	TFAC
M286	3	1	3	ERNeg	0	0	HERPos	1	2	2.71	RD	0	RDBreast	0	4	3	2003-08-06	51	IDC	TFAC
M287	4	2	3	ERNeg	0	0	HERPos	1	NA	9.01	RD	0	RDBreast	0	0.4	11	2003-08-07	55	IDC	TFAC
M295	2	1	3	ERNeg	0	2	HERNeg	0	0	1.55	pCR	1	pCRBreast	1	0	0	2003-09-05	48	IDC	TFAC
M297	4	2	2	ERPos	1	90	HERNeg	0	NA	1.39	RD	0	NA				2003-09-10	65	IDC	TFAC
M301	3	1	3	ERNeg	0	5	HERNeg	0	0	0.986	pCR	1	pCRBreast	1			2003-09-18	46	IDC/anaplastic	TFAC
M302	2	3	3	ERNeg	0	0	HERPos	1	NA	9.09	RD	0	RDBreast	0	1.5	0	2003-09-22	50	IDC	TFAC
M304	2	0	2	ERPos	1	90	HERNeg	0	NA	1.1	RD	0	pCRBreast	1	0	1	2003-09-23	46	IDC	TFAC
M309	2	1	3	ERNeg	0	0	HERPos	1	NA	8.77	pCR	1	pCRBreast	1	0	0	2003-09-26	62	IDC	TFAC
M310	2	1	2	ERNeg	0	0	HERNeg	0	NA	1.07	RD	0	pCRBreast	1	0	1	2003-10-01	51	IDC	TFAC
M315	2	1	2	ERPos	1		HERNeg	0	ND	1.02	RD	0	RDBreast	0	3	3	2003-10-28	36	IDC+ILC	TFAC
M316	4	3	3	ERNeg	0	0	HERPos	1	3	4.59	pCR	1	pCRBreast	1	0	0	2003-10-28	45	IDC + DCIS	TH/FEC
M322	2	0	3	ERPos	1	50	HERPos	1	ND	2.5	RD	0	RDBreast	0	4.5		2003-11-21	65	IDC+ILC	TFAC
M323	1	2	3	ERPos	1	90	HERNeg	0	0	ND	RD	0	RDBreast	0	1.6	9	2003-11-26	40	IDC	TFAC
M330	3	3	2	ERPos	1	10	HERNeg	0	0		RD	0	NA			2	2003-12-30	35	IDC	TFAC
M331	1	1	2	ERNeg	0	0	HERPos	1	3	9.26	pCR	1	pCRBreast	1	0	0	2003-12-11	71	IDC	TFAC
M333	2	1	3	ERPos	1	100	HERNeg	0	ND	1.88	RD	0	RDBreast	0	1.3	2	2004-01-02	67	IDC	TFAC
M334	1	1	3	ERNeg	0	0	HERNeg	0	1	1.05	RD	0	RDBreast	0	0.4	1	2004-01-02	63	IDC	TFAC
M341	2	1	2	ERPos	1	80	HERNeg	0	ND	0.96	RD	0	RDBreast	0	2	2	2004-01-12	41	IDC	TFAC
M343	2	3	2	ERPos	1	90	HERNeg	0	2	0.86	RD	0	RDBreast	0	1.7	6	2004-01-22	50	IDC	TFAC
M353	3	2	3	ERPos	1	100	HERNeg	0	NEG	1.19	pCR	1	pCRBreast	1	0	0	2004-02-12	51	IDC	TFAC
M356	2	1	2	ERPos	1	100	HERNeg	0	NEG		RD	0	RDBreast	0	2.4	4	2004-02-27	55	IDC	TFAC
M357	2	0	2	ERPos	1	100	HERNeg	0	ND	0.95	RD	0	RDBreast	0	2.4	1	2004-02-18	52	IDC	TFAC
M367	4	1	3	ERNeg	0	0	NA		NA		pCR	1	pCRBreast	1	0	0	2004-03-12	62	IDC + DCIS	TFAC
M371	4	3	3	ERNeg	0	0	HERPos	1	3	6.25	pCR	1	pCRBreast	1	0	0	2004-03-03	51	IDC	TH/FAC
M373	2	1	2	ERNeg	0	0	HERNeg	0	NEG		pCR	1	pCRBreast	1	0	0	2004-03-25	46	IDC	TFAC
M375	2	1	3	ERNeg	0	0	HERNeg	0	1	0.99	RD	0	RDBreast	0	0.7	1	2004-03-29	64	IDC	TFAC
M384	3	0	2	ERPos	1	50	HERNeg	0	ND	1.05	RD	0	RDBreast	0	8	0	2004-04-28	60	IDC	TFAC
M386	2	0	2	ERPos	1	100	HERNeg	0	ND	1.67	RD	0	RDBreast	0	0.9	0	2004-04-29	42	IDC	TFAC
M387	4	0	3	ERPos	1	90	HERPos	1	3	5.75	RD	0	RDBreast	0	4	1	2004-04-29	28	IDC	TFAC
M399	2	1	2	ERPos	1	90	HERNeg	0	ND	1	RD	0	RDBreast	0	0.5	3	2004-05-27	40	IDC + DCIS	TFAC
M402	4	1	3	ERNeg	0	5	HERNeg	0	ND	0.68	pCR	1	pCRBreast	1	0	0	2004-06-07	38	IDC	TFAC
M421	3	1	2	ERPos	1	70	HERNeg	0	NEG		RD	0	RDBreast	0	3	3	2004-07-02	48	IDC	TFAC
M434	2	1	2	ERPos	1	40	HERNeg	0	1	1.07	RD	0	RDBreast	0	5	18	2004-08-02	50	IDC	TFAC
M442	3	1	3	ERPos	1	80	HERNeg	0	0	1.08	pCR	1	pCRBreast	1	0	0	2004-08-12	41	IDC	TFAC
M447	2	0	2	ERPos	1	95	HERNeg	0	ND	1.63	RD	0	RDBreast	0	2.5	0	2004-08-23	44	IDC	TFAC
M463	4	1	3	ERPos	1	100	HERNeg	0	ND	0.71	RD	0	RDBreast	0	2	3	2004-09-16	60	IDC	TFAC
M469	2	3	2	ERPos	1	90	HERNeg	0	ND	1.08	RD	0	RDBreast	0	0.2	4	2004-10-04	57	IDC	TFAC
M482	2	3	3	ERPos	1	80	HERPos	1	ND	9.43	RD	0	RDBreast	0	0.2	0	2004-10-13	47	IDC	TFAC
M484	2	0	2	ERPos	1		HERNeg	0	NEG	0.94	RD	0	RDBreast	0	4	9	2004-10-18	55	IDC	TFAC
M485	4	2	3	ERNeg	0	1	HERNeg	0	ND	1.04	pCR	1	pCRBreast	1	0	0	2004-10-20	50	IDC	TFAC
M497	2	3	3	ERPos	1	20	HERNeg	0	1	1.36	RD	0	RDBreast	0	0.2	0	2004-10-20	62	IDC	TFAC
M503	1	0	3	ERNeg	0	0	HERNeg	0	0		RD	0	RDBreast	0	1.1	0	2004-11-11	38	IDC	TFAC
M506	2	1	3	ERPos	1	95	HERNeg	0	ND	1.04	RD	0	RDBreast	0	2.5	2	2004-11-24	46	IDC	TFAC
M523	2	1	2	ERPos	1	100	HERNeg	0	ND	1	RD	0	RDBreast	0	2	0	2005-01-25	47	IDC	TFAC
M524	2	1	3	ERNeg	0	0	HERNeg	0	0		pCR	1	pCRBreast	1	0	0	2005-01-26	31	IDC	TFAC
M525	2	0	3	ERPos	1	40	HERNeg	0	1	0.83	RD	0	RDBreast	0	2.5	0	2005-01-26	46	IDC	TFAC
M534	4	3	2	ERPos	1	100	HERNeg	0	ND	1.14	RD	0	RDBreast	0	3	10	2005-02-10	46	IDC	TFAC
PERU01	4	1	2	ERPos	1	100	HERNeg	0	NEG		RD	0	RDBreast	0	1.5	8	2004-07-27	73	IDC	TFAC
PERU07	4	1	3	ERPos	1	30	HERNeg	0	1	ND	RD	0	RDBreast	0	2	2	2004-10-18	71	IDC	TFAC
PERU09	4	1	2	ERPos	1	50	HERNeg	0	NEG	ND	RD	0	RDBreast	0	1.5	1	2004-11-29	47	IDC	TFAC
PERU12-14	2	2	3	ERPos	1	95	HERNeg	0	NEG	ND	RD	0	RDBreast	0	3.1	2	2005-01-07	65	IDC	TFAC
PERU14-16	4	2	3	ERNeg	0	0	HERNeg	0	NEG	ND	RD	0	NA				2005-01-31	58	IDC	TFAC

## Sheet: n=100 validation
Sample ID	Date Chip Scanned	Tbefore	Nbefore	BMNgrd	ER Status	ER	HER2 Status	Her2 IHC	Her2 FISH	pCR vs RD	Age	PR Status	Histology	Treatment Code
M195	2007-07-20	2	0	2	P	80	N		1.17	RD	42	P	IDC	TFAC
M232	2007-07-20	1	1	3	N	1	P	3	8	pCR	49	N	IDC
M263	2007-04-06	2	1	1	P		N		1.06	RD	72	P	ILC	TFAC
M281	2007-06-19	2	0	2	P	100	N	0	1.02	RD	45	P	IDC	TFEC
M283	2007-07-20	4	1	3	P	95	N		0.71	RD	46	N	IDC	TFAC
M294	2007-03-08	1	1	2	N	0	P		8.9	pCR	53	N	IDC
M319	2007-04-10	2	0	2	P	95	N		0.92	RD	26	P	IDC	TFAC
M332	2005-03-30	3	1	3	P	50	N		1.09	RD	42	P	IDC	TFAC
M339	2007-02-02	2	1	3	N	0	N	0	0.99	RD	44	N	IDC, medullary features	TFAC
M340	2007-01-31	4	1	2	P	100	N		0.88	RD	54	N	IDC	TFAC
M345	2007-01-31	4	2	3	N	0	N	0	1.06	RD	39	N	IDC	TFAC
M355	2007-02-02	3	2	1	P	90	N		1.11	RD	59	P	ILC	TFAC
M360	2007-06-13	0	3	3	P	90	N		1.22	RD	56	P	ILC	TFEC
M363	2007-06-13	3	0	3	P	100	N		0.78	RD	58	P	IDC	TFEC
M365	2006-04-18	2	1	1	P	90	N		1.02	RD	42	P	ILC	TFAC
M382	2006-04-27	2	3	3	N	0	P		10.36	pCR	55	N	IDC
M385	2005-07-27	1	1	2	P	100	P	2	2.67	RD	65	P	IDC
M396	2007-03-02	2	2	1	P	90	N	1	1.11	RD	35	N	IDC	TFEC
M411	2007-02-06	2	1	2	P	70	N	1	1	RD	44	P	IDC	TFAC
M417	2007-03-08	2	1	2	P	100	N		1.11	RD	63	P	ILC	TFEC
M423	2006-04-18	0	3	2	P	10	N	0		RD	68	P	IDC	TFEC
M425	2007-06-19	4	1	2	N	0	N		1.04	RD	60	N	IDC	TFAC
M430	2007-02-06	3	1	3	N	0	N		1.01	RD	52	N	IDC	TFAC
M431	2007-03-02	2	1	2	P	25	N	1	0.94	RD	50	P	IDC/ILC	TFEC
M433	2007-03-08	2	0	3	P	70	N	0		RD	47	P	IDC	TFEC
M443	2006-05-11	3	2	3	N	0	P	3	6	pCR	46	N	IDC
M486	2007-06-20	2	0	3	P	80	N			RD	44	P	IDC	TFEC
M502	2007-04-27	2	0	2	N	0	N		1.6	RD	50	N	IDC/ILC	FECT
M507	2007-04-10	2	0	2	P	95	N	1	0.91	RD	66	P	IDC	TFAC
M513	2007-01-31	2	1	3	N	0	N	1	0.96	pCR	59	N	IDC	TFAC
M531	2007-02-06	4	3	3	N	0	N	1	1.2	RD	53	N	IDC	TFAC
M545	2007-02-06	2	1	3	N	0	N	2	1.08	RD	58	N	IDC	TFAC
M549	2007-07-10	2	1	2	P	100	N		1.17	RD	40	P	IDC/ILC	TFEC
M556	2007-01-03	1	1	2	P	90	N	1	1.06	RD	47	P	IDC/ILC	TFAC/HT
M557	2007-03-20	2	3	3	N	1	N		1.17	pCR	57	N	IDC	TFAC
M558	2007-06-20	4	3	3	N	0	N	0		RD	62	N	IDC	TFAC
M559	2007-03-20	2	1	2	P	70	N		1.14	RD	55	N	IDC	TFAC
M564	2007-03-20	4	2	3	N	0	N	0		RD	68	N	IDC	TFAC
M566	2007-03-20	2	3	2	P	90	N		1.22	RD	39	N	IDC	TFAC
M571	2006-08-25	2	1	3	N	0	N	0		pCR	32	N	IDC	FACT
M576	2006-05-22	2	1	3	N	0	P		7.25	RD	70	N	IDC
M578	2007-02-06	4	1	3	P	100	N	2	1.55	RD	45	P	IDC	TFAC
M583	2007-03-08	2	3	2	N	0	N	0	0.97	RD	51	P	IDC	TFAC
M599	2007-03-02	1	1	1	P	80	N	2	1.47	RD	50	P	IDC	TFEC
M607	2007-03-20	1	1	2	P	90	N		1.21	RD	67	N	IDC	TFEC
M610	2007-03-20	3	2	2	P	80	N	1	1.32	RD	47	P	IDC/LDC	TFAC
M612	2007-05-02	2	2	3	N	1	N		1.23	RD	40	N	IDC	TFAC
M617	2006-06-09	2	1	3	N	0	N		1.2	RD	50	N	IDC	TFEC
M619	2007-04-24	4	2	3	N	0	N		1.05	RD	52	N	IDC	FACT+XRT/X
M626	2007-06-22	2	1	3	N		P	3	1.1	RD	45	N	IDC
M642	2007-07-06	4	2	2	P	95	N		1.09	RD	45	P	IDC	TFEC
M643	2007-07-11	2	0	2	P	90	N	1	1.08	RD	41	P	IDC	TFEC
M647	2007-04-27	3	1	3	N	0	N	2	0.93	RD	65	N	IDC	TFAC
M651	2007-03-20	2	1	3	P	90	N		1.3	pCR	61	P	IDC	TFAC
M652	2007-03-21	2	1	2	P	20	N	0		RD	66	N	IDC/ILC	TFAC
M657	2007-06-22	1	0	2	N	0	N	1	0.96	RD	48	P	IDC	TFAC
M658	2007-03-21	3	3	3	N	0	N	0		pCR	61	N	IDC	TFAC
M659	2007-07-20	2	1	3	N	0	N	1	1.05	RD	51	N	IDC	TFAC
M661	2007-04-24	2	1	3	N	0	N	2	0.79	pCR	49	N	IDC	TFAC
M662	2007-03-08	2	1	2	P	90	N	0	0.89	RD	46	P	IDC	TFEC
M665	2007-07-03	2	1	3	N	0	N	0		pCR	57	N	IDC	TFAC
M666	2007-03-02	2	0	2	P	100	N		0.91	RD	58	P	IDC	TFAC
M668	2007-04-24	3	2	3	P	80	N		2	RD	50	P	IDC	TFAC
M669	2007-03-09	2	1	2	P	90	N	2	0.86	RD	47	P	IDC	TFAC
M670	2007-06-28	2	1	2	N	0	N		1.06	RD	43	N	IDC	TFEC
M671	2007-03-02	1	1	3	P	90	N		1.07	RD	30	P	IDC	TFAC
M673	2007-04-27	2	3	3	N	0	N	0		RD	58	N	IDC	TFEC
M675	2007-03-09	2	1	2	N	1	N	1		RD	64	N	IDC	TFAC
M679	2007-03-09	2	0	3	N	0	N	2	1.42	RD	72	N	IDC	TFAC
M681	2007-06-28	3	0	3	N	0	N	2	1.27	RD	33	N	IDC	TFEC
M682	2007-06-22	2	0	2	P		N	2	1.2	RD	50	P	IDC	TFEC
M683	2007-03-09	2	0	3	N	5	N	0		RD	59	P	IDC	TFAC
M685	2007-07-06	2	0	1	P	90	N		0	RD	53	P	IDC	TFEC
M690	2007-03-02	2	1	1	P	95	N	1	0.86	RD	73	P	IDC	TFEC
M692	2007-03-09	2	3	2	N	0	N	1		pCR	46	N	IDC	TFEC
M693	2007-03-02	2	0	2	P	90	N		0.82	RD	47	P	IDC/ILC	TFAC
M695	2007-04-10	2	0	3	P	80	N		1.21	RD	43	N	IDC	TFAC
M696	2007-03-21	2	1	3	N	0	N	2	0.98	pCR	53	N	IDC	TFAC
M709	2007-03-21	4	2	3	N		N		1.9	pCR	51	N	IDC	TFAC
M710	2006-04-27	2	1	2	P	100	N	0		RD	53	P	ILC/IDC	TFEC
M714	2007-07-06	2	1	3	P	30	N		0.96	RD	64	N	IDC	TFEC
M717	2007-03-21	2	0	1	P	100	N		0.94	RD	52	P	IDC	TFEC
M718	2007-03-21	2	0	3	N	0	N	2	1.32	RD	36	N	IDC	TFEC
M723	2007-03-08	2	1	2	P	95	N	0		RD	63	P	IDC	TFAC
M725	2006-04-27	2	3	1	P	91	N	1	1.25	RD	46	P	IDC	FECT
M728	2007-03-21	3	1	3	P	100	N	0		RD	49	P	IDC	TFAC
M732	2007-03-21	2	2	3	N	0	N	0		RD	50	N	IDC	TFEC
M734	2007-07-06	2	0	2	P	90	N		1.18	RD	36	P	IDC	TFEC
M744	2007-03-22	2	1	2	P	95	N		0.87	RD	44	N	IDC	TFAC
M746	2007-03-08	3	0	1	P	10	N	0		RD	56	P	ILC	TFEC
M753	2007-05-24	4	0	2	P	100	N		1.18	RD	49	P	IDC	TFAC
M765	2007-04-24	4	1	3	P	95	N		0.93	RD	62	P	IDC	TFAC
M767	2007-04-12	2	0	2	P	91	N	1		pCR	51	P	IDC	TFAC
M774	2007-04-10	2	1	2	P	95	N	1	0.83	RD	49	P	IDC	TFEC
M781	2007-04-10	3	0	2	P	90	N	0	1.17	RD	40	P	IDC	TFEC
M782	2007-05-25	2	3	1	P	90	N	0	0.54	RD	53	N	ILC	TFAC
M784	2007-05-25	4	0	3	P	100	N		1.29	RD	58	P	IDC	TFAC
M795	2007-07-11	2	0	2	P	85	N		0.86	RD	64	N	IDC	TFAC
M801	2008-02-06	2	1	2	P	91	N	1		RD	45	N	IDC	TFEC
M806	2007-07-11	4	2	3	P	100	N	1	1.16	RD	49	P	IDC	TFAC
