# Supplementary material for: Effect of training-sample size and classification difficulty on the accuracy of genomic predictors
Source: Breast Cancer Res. 2010 Jan 11;12(1):R5. doi: 10.1186/bcr2468 (PMC2880423; doi:10.1186/bcr2468)
Supplement: Additional file 2 — Supplemental Table S2. Quality control results. [file bcr2468-S2.xls]

## Sheet: n=130 discovery
	NOTE:
	1. P call % from dChip has the same meaning as percent.present from Bioconductor, which indicates percentage of probe sets declared "present" by the algorithm.
	2. dChip and Bioconductor use different algrithms to detect present probe sets. So the values from the two methods are different. The standard is 30%~60%.
	3. Scaling factors should be within 3-fold of each other.
	4. The safe threshold recommanded by Affymetrix for the 3'/5' ratios is 3.
	5. %Array outlier should be <=15%
	6. % Single outlier should be <=5%
		dChip QC metric					Bioconductor QC metric
Sample ID	File name	Median Intensity (unnormalized)	P call %	% Array outlier	% Single outlier	Warning	scale_factor	percent.present	AFFX-HSAC07.3'/5'	AFFX-HUMGAPDH.3'/5'		QC notes
M333	28998_AB02077268_34965	228	53	2.54	0.268		1.11598	39.1734	0.88929	0.545573
M402	28998_AB02086473_34898	267	56.3	2.63	0.138		0.868464	42.6199	0.361086	0.158456
M387	28998_AB02086494_34889	241	57.8	1.23	0.063		0.843257	44.9491	0.930068	0.575738
M386	28998_AB02086509_34967	163	56.8	2.091	0.071		1.28243	44.3253	1.09934	0.619485
M322	28998_AB02088695_34964	194	55.8	1.445	0.06		0.98268	43.0328	0.66239	0.259858
M375	28998_AB02090183_34891	182	57.3	1.346	0.079		1.18655	44.7426	1.21261	0.769359
M330	28998_AB02090231_34822	181	55.2	0.871	0.053		1.31113	41.6057	0.927098	0.60893
M316	28998_AB02090665_34888	186	47.3	3.738	0.451		1.96938	32.8995	2.57148	1.92121
M331	28998_AB02090710_34885	267	52.5	4.398	0.237		0.990356	39.124	0.237052	0.360181
M371	29099_AB02088682_34899	195	52.3	3.343	0.34		1.38699	38.6393	1.27222	0.415229
M323	29539_AB01723009_35679	77	60.1	4.174	0.135		2.90853	47.9334	1.45967	0.797427
M442	29539_AB01723028_35692	94	59.2	4.209	0.094		2.13936	47.8347	1.23216	0.320504
PERU14	29539_AB01723030_35657	86	60.6	3.047	0.044		1.90773	49.0508	1.8245	0.533533
M523	29539_AB01723031_35678	98	64.1	2.518	0.029		1.35736	54.2162	1.00628	0.450626
M315	29539_AB01723032_35694	91	57.4	4.393	0.152		2.51189	44.7606	1.09438	0.915374
M399	29539_AB01723039_35684	79	57.5	7.795	0.211	*	3.03517	45.7748	0.341764	0.568065
M524	29539_AB01723040_35686	93	58.8	6.108	0.097	*	2.00503	47.3186	1.27718	0.489038
M353	29539_AB01723041_35689	97	61.4	4.093	0.094		1.75352	50.6709	2.11332	1.01338
M534	29539_AB01723043_35685	110	61.1	3.402	0.04		1.30933	50.6934	0.931181	0.523415
M447	29539_AB01723044_35687	97	55.9	6.534	0.161	*	2.60464	43.4547	0.575661	0.655292
M356	29539_AB01723056_35693	91	59.5	6.534	0.123	*	2.50934	46.7531	0.781658	0.667833
M367	29539_AB01833495_35688	96	59.2	5.987	0.093	*	2.1459	47.6956	0.781811	0.498865
M120	29539_AB01833504_35681	107	64.9	7.445	0.123	*	1.45737	53.5431	0.620992	0.0395035
M482	29539_AB01833515_35616	104	61.3	5.134	0.036	*	1.34648	50.6126	0.804755	0.108659
PERU11	29539_AB01833522_35706	80	43.8	21.106	0.996	*	5.96321	29.242	1.57239	1.28954
M141	29539_AB01833526_35614	91	63.5	7.207	0.184	*	1.81748	52.6949	0.594156	0.242416
M107	29539_AB01833535_35695	115	57.8	4.82	0.094		1.99608	45.3126	0.990357	0.842742
M343	29539_AB01833542_35683	93	63.8	3.46	0.059		1.68311	52.641	0.827803	-0.00107472
M485	29539_AB01833699_35605	97	64.7	6.57	0.048	*	1.30261	54.6874	0.563868	0.262406
M373	29539_AB01833716_35658	85	60.4	5.695	0.122	*	2.58325	48.4091	1.23336	0.501112
M463	29539_AB01833728_35659	97	49.8	5.852	0.557	*	3.49871	35.453	4.85248	3.00073
M357	29539_AB01833732_35677	96	61.1	4.694	0.062		2.01537	49.6253	1.58189	0.916313
PERU12	29539_AB01833741_35650	88	58.4	3.307	0.09		1.86042	48.0411	0.849537	0.462714
M384	29539_AB01833747_35697	64	52.8	7.207	0.694	*	5.18174	38.9669	1.14725	0.760702
M497	29539_AB01833749_35607	100	62.9	6.557	0.052	*	1.37589	53.4174	0.311686	0.279158
PERU07	29539_AB01833754_35654	155	53.6	3.568	0.081		1.43053	43.1181	0.783554	0.510592
M503	29539_AB01833756_35615	88	62.3	4.86	0.052		2.05833	50.2984	0.907929	0.435889
M129	29539_AB01833758_35698	84	55	4.299	0.156		3.38784	41.2961	1.45622	0.583542
M421	29539_AB01833759_35699	89	61	2.733	0.033		1.70194	50.4959	0.300214	0.401361
M146	29539_AB01833769_35700	89	63.6	6.745	0.08	*	2.14529	51.9095	0.598021	0.30943
M506	29539_AB01833780_35612	99	60.1	3.743	0.024		1.35164	49.8093	0.631967	0.249513
PERU09	29539_AB01833820_35655	103	59.7	2.329	0.031		1.63798	48.7591	1.05082	0.489996
M525	29539_AB01833821_35682	85	56.4	5.497	0.178	*	2.9388	43.5668	1.18653	0.33059
M145	29539_AB01833829_35611	98	64.7	3.447	0.036		1.3984	54.1354	0.572541	0.265973
M469	29539_AB01833832_35608	91	62	3.15	0.026		1.7109	50.644	1.16818	0.618434
M484	29539_AB01833840_35610	82	61.8	3.693	0.035		1.82644	51.4563	1.31589	0.508075
M341	29539_AB01833841_35702	91	59.6	3.164	0.054		1.64818	48.8579	2.08183	1.33493
M434	29539_AB01833876_35613	91	59.1	6.507	0.065	*	2.08573	46.8204	1.12157	0.727445
M334	29539_AB01833931_35690	82	53.2	9.343	0.243	*	3.62159	39.4157	0.886811	0.618819
PERU01	29539_AB01833935_35648	86	57.2	4.905	0.123		2.56257	45.4248	5.40105	2.66763
M230	23678_AB01233000_24649	69	56.2	2.872	0.123		2.97894	43.6027	0.356367	0.213563
M236	23678_AB01233040_24639	124	64.1	1.234	0.053		0.963569	52.7353	0.903933	0.408884
M258	23678_AB01299744_24641	125	62.6	1.423	0.068		0.972509	51.6807	1.03057	0.475174
M246	23678_AB01299779_24642	127	61.3	1.27	0.101		1.12471	49.8272	0.766984	-0.116332
M237	23678_AB01542140_24651	119	61	1.337	0.234		1.1752	49.7375	2.48125	1.14779
M239	23678_AB01542151_24650	107	56.6	3.985	0.194		1.97692	44.3522	0.170419	0.429215
M264	23678_AB01542166_24636	151	64.7	2.262	0.042		0.599708	55.042	0.216345	-0.208033
M238	23678_AB01542220_24643	76	58.5	4.25	0.25		2.86296	45.0433	-0.177183	0.698933
M280	23678_AB01542230_24645	72	55.7	3.774	0.165		3.15476	42.1038	-0.167876	0.498247
M245	23678_AB01542241_24647	65	56.2	3.779	0.195		3.48806	42.8668	0.0810479	0.567346
M266	23678_AB01562113_24644	66	55.2	3.599	0.144		3.96955	41.6371	0.0755083	0.627004
M235	23678_AB01562129_24638	114	61.4	2.172	0.061		1.12738	49.9484	0.415404	-0.0630176
M231	23678_AB01562130_24648	65	47.6	3.931	0.226		7.36513	31.3333	0.766662	0.98174
M257	23678_AB01562152_24646	75	46.2	4.434	0.196		5.2137	32.4552	-0.488928	0.325865
M256	23678_AB01562153_24637	116	62.1	1.144	0.046		1.2449	50.4106	1.25724	0.735841
M270	23678_AB01562218_24640	150	61.8	1.66	0.072		0.754593	51.1287	0.388566	-0.266942
M259	24817_AB02260707_26166	63	52.5	2.069	0.196		4.12686	38.1502	2.32008	1.30881
M301	24817_AB02260970_26172	74	57.6	2.235	0.137		2.1663	45.5414	2.24889	1.08798
M234	24817_AB02261485_26161	66	57.7	3.792	0.188		2.79389	44.1413	1.16612	0.781792
M310	24817_AB02261505_26168	59	47.1	2.787	0.26		6.11183	30.8397	0.580531	0.153584
M251	24817_AB02261508_26167	68	48.4	1.889	0.259		5.07032	34.2593	4.58922	3.09674
M260	24817_AB02261512_26160	78	50.9	1.481	0.191		3.76295	36.1082	0.655851	0.745882
M255	24817_AB02262603_26162	58	52.4	2.132	0.242		4.8885	38.0873	3.0885	1.91956
M286	24817_AB02262619_26171	73	57.5	2.208	0.134		2.25931	45.3709	0.50187	-0.389175
M287	24817_AB02262650_26174	62	56.6	3.509	0.207		3.45888	42.4	1.90726	1.54206
M309	24817_AB02263363_26173	72	51.3	2.19	0.199		4.11073	35.9601	3.58033	2.51864
M304	24817_AB02263375_26169	79	59	0.821	0.081		1.92826	47.0807	0.402052	0.215322
M233	24817_AB02263389_26164	68	53.7	2.352	0.163		3.49824	39.8286	2.08041	1.17767
M297	24817_AB02263395_26170	73	54.2	1.853	0.265		2.46299	41.8929	0.461606	0.293214
M295	24817_AB02263399_26158	75	49.2	3.088	0.726		4.17286	34.5106	2.83874	1.7727
M282	24817_AB02263400_26163	64	45.1	2.334	0.209		6.83507	29.4664	3.69982	1.95573
M302	24817_AB02263405_26175	67	56.8	3.047	0.202		2.95088	44.1188	1.13985	0.339328
M261	24817_AB02263410_26165	70	55.7	1.082	0.15		2.72831	43.2348	2.08876	1.27185
M157	19893_AB01778470_17038	163	61.1	0.821	0.191		0.992131	49.0598	1.00272	0.214985
M196	19893_AB01778504_17045	228	59.8	0.853	0.197		0.565347	48.8534	0.469426	0.19551
M176	19893_AB01778510_17030	190	57.8	0.552	0.045		0.836441	46.0441	0.551351	0.303689
M214	19893_AB01779182_17047	196	56.7	0.978	0.047		0.925691	44.3612	1.26481	0.587144
M113	19893_AB01779189_17018	194	57.8	1.602	0.1		0.775056	45.9274	0.550946	0.0803015
M154	19893_AB01860198_17037	151	55.3	0.408	0.051		1.75942	40.219	1.30931	0.258345
M165	19893_AB01860313_17041	286	62.6	1.503	0.076		0.403344	51.5415	0.349973	-0.0858718
M212	19893_AB01913188_17049	150	55.7	0.467	0.057		1.34809	42.7187	0.728145	0.159631
M153	19893_AB01913261_17092	210	60.9	1.853	0.06		0.616188	49.3964	0.26941	0.0434631
M220	19893_AB01913300_16991	146	49	3.236	0.819		1.96253	35.7672	1.68426	1.18544
M228	19893_AB01923090_16992	134	48.6	3.307	0.744		2.22974	34.9728	0.940809	0.606427
M177	19893_AB01943851_17042	217	55.6	0.449	0.072		0.858444	42.8443	1.20567	0.556968
M186	19893_AB01983305_17031	152	55.9	0.534	0.07		1.43369	42.8937	0.991465	0.591847
M161	19893_AB01983441_17040	108	56.3	0.723	0.188		2.00355	42.5302	1.81777	0.758448
M159	19893_AB01983443_17022	193	56.9	0.467	0.05		1.11483	43.872	1.10105	0.346445
M130	19893_AB01983478_17035	58	47	1.082	0.17		8.85606	32.1725	1.44048	0.529339
M180	19893_AB01983865_17043	187	60.6	0.606	0.077		0.840026	48.7008	0.675644	0.180575
M121	19893_AB01983888_17050	141	43.7	1.939	0.294		2.37056	29.4485	0.809965	0.336562
M155	19893_AB01983892_17029	163	56.6	0.539	0.044		1.02613	44.599	0.389928	0.153702		Normalizer
M128	19893_AB01983905_17019	162	58.1	0.426	0.056		1.04868	46.1608	0.496678	0.230142
M227	19893_AB01988136_17034	206	56.8	0.395	0.036		0.923056	44.3477	0.733748	0.180451
M116	19893_AB01988400_17051	217	59.7	0.911	0.06		0.601133	48.5662	0.599266	0.290373
M156	19893_AB01988622_17021	227	57.7	1.607	0.138		0.790551	45.335	0.574569	0.112906
M111	19893_AB01988634_17017	156	54.3	0.588	0.028		1.34519	40.9415	0.531722	0.272907
M201	19893_AB01988641_17024	180	57.8	0.521	0.041		0.843612	45.8287	1.37024	0.561494
M188	19893_AB01988665_17044	279	61.1	0.678	0.186		0.428046	49.5983	0.714051	0.0408562
M158	19893_AB01988706_17039	159	60.1	0.35	0.042		1.10045	47.6103	0.691147	0.071942
M226	19893_AB01988709_17027	153	49.1	0.413	0.077		1.85268	35.3767	0.503114	0.362689
M199	19893_AB01988711_17032	150	54.5	2.194	0.436		1.44963	41.682	0.595125	0.186261
M215	19893_AB01988712_17033	135	52.8	1.126	0.119		1.56778	39.7657	0.755895	0.87052
M136	19893_AB01988722_17036	214	61.1	1.831	0.086		0.647523	49.5535	0.458459	-0.299679
M206	19893_AB01988742_17046	170	58	0.619	0.064		1.06523	44.6574	0.380693	0.149421
M211	19893_AB01988743_17025	156	61	0.898	0.085		0.992241	49.0553	0.466716	0.105109
M217	19893_AB01988746_17026	217	61.3	0.444	0.019		0.690512	50.1234	0.560013	0.228416
M135	19893_AB01988783_16990	94	53	0.543	0.058		2.86222	37.8001	0.674487	0.18612
M216	19893_AB02014530_17059	190	59.5	0.516	0.033		0.756104	47.5519	0.912477	0.064855
M139	19893_AB02014587_17020	166	59.4	0.372	0.025		1.09109	47.1077	0.796452	0.421445
M117	20537_AB01913201_17055	143	50.5	0.377	0.113		1.93407	36.1352	1.38216	0.748929
M106	20537_AB01913244_17054	189	58.4	0.754	0.037		0.770771	47.0359	0.407128	0.00893597
M108	20537_AB01983919_17056	145	57.4	0.467	0.05		1.25487	44.3701	0.806152	0.532666
M123	20558_AB01711719_17202	165	59.5	0.314	0.049		0.988327	47.2423	0.929789	0.30495
M126	20558_AB01712163_17203	113	56	0.866	0.052		1.6675	43.0283	0.708142	0.22519
M205	20558_AB01724707_17204	139	59	1.037	0.102		1.31298	46.2685	0.81937	0.284096
M182	20979_AB01913192_16985	122	54.1	0.364	0.081		1.77775	41.489	0.797795	0.673486
M133	20979_AB01913684_16983	124	55.5	0.758	0.073		1.90525	41.691	0.726104	0.251018
M179	20979_AB01943782_16982	168	56.3	0.66	0.607		1.09419	43.5848	0.667051	0.12382
M189	20979_AB01988666_16986	163	58.3	0.92	0.13		0.965283	46.9506	1.69117	0.877954
M181	20979_AB01988749_16984	174	53.8	0.377	0.041		1.33965	40.2908	0.490089	0.559539

## Sheet: n=100 validation
NOTE:
1. P call % from dChip has the same meaning as percent.present from Bioconductor, which indicates percentage of probe sets declared "present" by the algorithm.
2. dChip and Bioconductor use different algrithms to detect present probe sets. So the values from the two methods are different. The standard is 30%~60%.
3. Scaling factors should be within 3-fold of each other.
4. The safe threshold recommanded by Affymetrix for the 3'/5' ratios is 3.
5. %Array outlier should be <=15%
6. % Single outlier should be <=5%
		dChip QC metric					Bioconductor QC metric
Sample ID	File Name	Median Intensity (unnormalized)	P call %	% Array outlier	% Single outlier	Warning	scale_factor	percent.present	AFFX-HSAC07.3'/5'	AFFX-HUMGAPDH.3'/5'
M195	FL824-195.CEL	184	55.7	0.381	0.023		0.937816	43.0193	0.641271	0.0465951
M232	FL825-232.CEL	165	57.6	1.867	0.04		1.10785	44.8234	0.75475	0.348942
M263	FL644-263.CEL	171	46.6	2.823	0		1.81841	32.7649	1.10683	0.827632
M281	FL747-281.CEL	215	57.6	0.449	0.012		0.752583	45.6312	0.441132	-0.144923
M283	FL826-283.CEL	177	48.5	2.818	0.267		1.29184	34.7574	0.970655	-0.215632
#REF!	FL573-294.CEL	174	55.8	2.159	0.052		1.05726	42.8309	0.510407	0.162117
M319	FL645-319.CEL	299	55.9	1.324	0.019		0.50923	43.6746	0.317971	0.241567
M332	28998_AB02090243_34890.CEL	147	57.3	1.593	0.058		1.35749	45.3171	1.02904	0.282061
M339	FL494-339.CEL	180	59.9	3.635	0.283		0.579968	49.6387	1.83185	1.01709
M340	FL489-340.CEL	101	53.1	1.916	0.304		2.32614	39.1689	1.12075	0.547786
M345	FL490-345.CEL	172	61.4	2.114	0.039		0.685904	50.9043	1.11494	-0.00544502
M355	FL495-355.CEL	117	45.6	1.467	0.227		2.89394	30.723	0.939187	0.684424
M360	FL745-360.CEL	208	58.7	1.212	0.023		0.652959	46.9461	0.374177	-0.129646
M363	FL746-363.CEL	180	54.8	0.709	0.029		0.895386	42.7725	0.416558	-0.214434
M365	U133A_80_FL_080_FL256-365_04_18_06.CEL	107	59	3.034	0.054		1.9626	46.053	0.762184	0.473116
M382	U133A_80_FL_090_FL266-382_04_27_06.CEL	130	55.4	1.207	0.061		1.47105	42.6648	1.39327	0.866884
M385	U133A_FL58-385_07_27_05.CEL	112	46.3	0.372	0.04		3.04015	31.9706	0.163089	-0.209696
#REF!	FL556-396.CEL	248	50.7	0.947	0.036		0.98755	36.0723	0.771209	0.15501
M411	FL498-411.CEL	186	56.9	1.557	0.051		0.724333	45.3485	1.49902	0.725082
#REF!	FL574-417.CEL	168	46.6	1.328	0.027		1.79087	31.6968	0.220954	-0.0396084
M423	U133A_80_FL_082_FL258-423_04_18_06.CEL	152	59.6	1.777	0.058		0.911045	47.2243	0.554322	-0.32405
M425	FL749-425.CEL	149	55.1	1.108	0.031		1.38586	41.8346	0.686808	-0.244454
M430	FL499-430.CEL	130	53.2	2.657	0.101		1.75872	39.1644	0.707472	0.0549959
#REF!	FL557-431.CEL	231	56.9	0.857	0.077		0.7408	44.5317	0.778358	0.215429
#REF!	FL575-433.CEL	154	52.9	0.651	0.016		1.6399	39.2138	0.883748	0.575914
M443	U133A_80-FL-095_FL271-443_05_11_06.CEL	99	42.6	2.459	0.146		3.80209	27.411	0.246955	-0.237555
M486	FL750-486.CEL	255	54.4	1.01	0.1		0.725593	41.7583	0.425412	-0.0506024
M502	FL686-502.CEL	215	45.2	0.969	0.033		1.63673	29.3318	1.3417	0.841972
M507	FL646-507.CEL	198	51.3	1.88	0.034		1.18476	38.1187	0.964611	0.317072
M513	FL491-513.CEL	145	54.9	1.494	0.035		1.40653	41.4307	1.00336	0.244292
M531	FL500-531.CEL	171	64.8	2.998	0.033		0.650103	53.7091	0.418543	0.181844
M545	FL501-545.CEL	154	57.5	1.521	0.052		1.06317	44.4375	1.00968	0.17105
M549	FL796-549.CEL	225	45.2	2.123	0.181		1.54997	30.0812	0.842977	0.277365
M556	FL457-556.CEL	141	57.3	1.014	0.048		1.16944	45.1196	0.890559	0.385796
#REF!	FL597-557.CEL	194	53.8	2.603	0.044		0.923717	40.7171	0.544651	0.0993825
M558	FL752-558.CEL	225	58.3	1.117	0.02		0.777888	45.1286	0.6196	0.00351186
#REF!	FL598-559.CEL	209	55.7	1.073	0.038		0.798911	43.1405	0.296753	0.145629
#REF!	FL599-564.CEL	186	59.1	2.782	0.105		0.771931	46.5377	0.719493	0.211133
#REF!	FL600-566.CEL	185	60	1.162	0.044		0.875674	47.359	1.73183	0.920446
M571	U133A_80-FL-206-FL370-571_08_25_06.CEL	80	54	2.123	0.091		3.14034	40.9236	1.3738	0.143078
M576	U133A_80-FL-110_FL286-576_05_22_06.CEL	109	48.5	1.261	0.153		2.97797	33.0431	0.702911	0.0732156
M578	FL502-578.CEL	172	58.5	0.624	0.029		0.811858	46.5467	0.500064	0.175717
M583	FL503-583.CEL	125	50.8	1.957	0.089		2.062	36.6243	1.71135	0.573021
#REF!	FL557-599.CEL	181	54.5	0.88	0.019		1.14072	41.4576	1.16434	0.711007
M607	FL647-607-2.CEL	199	44.1	0.489	0		1.66156	28.9324	0.331145	0.262191
#REF!	FL602-610.CEL	150	40.7	6.099	0.277	*	2.78304	25.6249	0.229247	0.0423962
M612	FL690-612.CEL	210	56.4	1.239	0.023		0.826848	43.6835	0.253599	-0.110324
M617	U133A_80-FL-131-FL299-617_06_09_06.CEL	143	53.7	0.579	0.014		1.5921	40.1517	0.945909	0.745785
M619	FL678-619.CEL	220	55.4	1.149	0.027		0.951165	41.8884	0.533526	0.233643
M626	FL755-626.CEL	204	56.9	0.574	0.017		0.821559	44.3567	0.701365	0.0273875
M642	FL786 642.CEL	171	47.8	6.166	0.257	*	1.78457	32.6168	0.779028	0.0467412
M643	FL797-643.CEL	223	59	0.794	0.007		0.641661	47.5116	0.608869	0.120568
M647	FL688-647.CEL	145	39.1	1.867	0.043		3.37329	23.3855	0.914403	0.86591
#REF!	FL604-651.CEL	174	51.1	0.889	0.016		1.35321	37.1404	1.01151	0.606311
#REF!	FL605-652.CEL	189	56.3	0.444	0.015		0.910266	43.3739	0.606095	0.157488
M657	FL756-657.CEL	210	56	1.055	0.048		0.884159	42.3462	0.600893	-0.113677
#REF!	FL606-658.CEL	180	56.7	1.485	0.038		0.842656	44.6529	0.701749	0.0107842
M659	FL827-659.CEL	181	56.6	1.073	0.016		1.00231	43.7464	0.754785	0.0358699
M661	FL679-661.CEL	246	53	0.682	0.025		0.763691	40.2953	0.882081	0.581429
#REF!	FL577-662.CEL	170	53.8	1.984	0.097		1.20046	40.9505	0.248877	0.0580364
M665	FL780-665.CEL	207	55	2.118	0.352		0.909854	41.9288	0.130136	-0.071814
#REF!	FL559-666.CEL	224	49.6	1.135	0.144		1.06406	36.005	0.353017	0.304922
M668	FL680-668.CEL	232	48.4	1.997	0.068		1.07246	34.5779	0.258465	0.199097
#REF!	FL578-669.CEL	206	57.4	1.292	0.073		0.821352	45.2049	0.801842	0.355721
M670	FL781-670.CEL	165	52.7	0.79	0.058		1.36613	39.0208	0.861062	0.109596
#REF!	FL560-671.CEL	206	52.2	2.45	0.246		1.11726	38.6573	0.474546	0.671239
M673	FL689-673.CEL	165	44.6	1.647	0.049		2.10577	29.7132	0.3532	0.733071
#REF!	FL579-675.CEL	212	60.4	0.835	0.014		0.687627	48.6514	0.625318	0.223667
#REF!	FL580-679.CEL	183	57.3	1.544	0.038		0.94265	44.6708	0.660558	0.288523
M681	FL783-681.CEL	209	59.2	1.086	0.021		0.700117	47.4891	0.615867	0.00396511
M682	FL761-682.CEL	231	55.1	0.364	0.019		0.693394	43.0956	0.445578	-0.427245
#REF!	FL581-683.CEL	182	53.4	1.31	0.026		0.989106	41.6371	1.30486	0.813632
M685	FL787-685.CEL	210	58.1	1.216	0.042		0.670138	46.5691	0.335236	0.0332696
#REF!	FL561-690.CEL	188	56	1.108	0.031		1.11395	42.6065	0.846993	0.546856
#REF!	FL582-692.CEL	188	56.9	1.49	0.038		0.856471	44.6215	0.76567	0.440697
#REF!	FL562-693.CEL	191	55.1	0.776	0.049		1.12295	41.2108	0.695833	0.737773
M695	FL648-695.CEL	255	54.9	1.171	0.062		0.754476	41.3993	0.847196	0.573611
#REF!	FL607-696.CEL	191	59.7	1.867	0.047		0.675327	48.3687	0.29026	0.307037
#REF!	FL608-709.CEL	151	50.3	0.844	0.016		1.6204	35.8749	0.72407	0.0292475
M710	FL682-710.CEL	239	47.6	1.432	0.036		1.09599	33.4515	0.507806	0.606594
M714	FL788-714.CEL	160	52.3	1.669	0.086		1.60595	38.02	0.679337	0.497491
#REF!	FL609-717.CEL	175	54.9	0.413	0.019		1.03968	41.8032	0.508765	0.180996
#REF!	FL610-718.CEL	163	53	1.423	0.041		1.55697	38.59	0.901248	1.00993
#REF!	FL564-723.CEL	218	60.4	1.454	0.015		0.716533	48.261	0.789999	0.661543
M725	FL683-725.CEL	237	57.5	0.642	0.059		0.622246	45.7344	0.294983	0.182631
#REF!	FL611-728.CEL	174	55.9	0.969	0.038		0.980255	43.4547	0.414482	0.225171
#REF!	FL612-732.CEL	178	53.7	1.005	0.019		1.04509	40.8024	0.796469	0.518651
M734	FL789-734.CEL	175	56.9	0.911	0.031		0.992653	44.3118	0.686114	0.116519
M744	FL614-744.CEL	204	52.5	1.602	0.069		1.00912	39.5548	0.185513	-0.0492446
M746	FL685-746.CEL	190	46.8	0.628	0.031		1.60039	32.729	1.33319	0.885025
M753	FL701-753.CEL	196	45.1	0.924	0.027		1.52264	30.9339	0.631977	0.327423
M765	FL681-765.CEL	248	48.2	1.575	0.052		1.10813	33.0656	0.502172	-0.0111832
M767	FL670-767.CEL	218	51.9	0.754	0.013		0.998923	38.747	0.753465	0.301452
M774	FL658-774.CEL	239	44.4	2.589	0.375		1.38258	29.4619	1.24067	0.672025
M781	FL660-781.CEL	231	51.8	0.987	0.041		1.01612	38.2175	0.415685	0.228881
M782	FL703-782.CEL	201	50.7	0.987	0.018		1.20856	37.109	0.467173	0.400604
M784	FL704-784.CEL	207	50.8	0.435	0.021		1.20664	37.0417	0.851024	0.764306
M795	FL799-795.CEL	193	57.7	1.023	0.023		0.939157	44.7471	1.17477	0.530064
M801	FL1141-801(2).CEL	155	48.2	1.53	0.02		1.633	34.129	2.238	0.955
M806	FL802-806.CEL	172	53.8	1.53	0.029		1.238	39.8824	0.823599	0.183417
