# Supplementary material for: Effect of training-sample size and classification difficulty on the accuracy of genomic predictors
Source: Breast Cancer Res. 2010 Jan 11;12(1):R5. doi: 10.1186/bcr2468 (PMC2880423; doi:10.1186/bcr2468)
Supplement: Additional file 3 — Supplemental Table S3. Pathways mapping for all endpoints. [file bcr2468-S3.xls]

## Sheet: ER Pathway maps
#	Name	minumum p	FS1 (p value)	FS2 (p value)	FS3 (p value)	FS4 (p value)	FS5 (p value)
1	Development_Ligand-independent activation of ESR1 and ESR2	1.925e-06	0.00203	0.0002229	0.0002538	3.735e-05	1.925e-06
2	Development_Membrane-bound ESR1: interaction with growth factors signaling	3.243e-05	3.243e-05	0.0001939	0.0002208	3.243e-05	9.092e-05
3	Cell adhesion_PLAU signaling	0.0001552	0.05894	0.0001552	0.0001768	0.001597	0.003087
4	Cell adhesion_ECM remodeling	0.0003667	NA	0.0003667	0.0004172	0.002825	0.005433
5	Cytoskeleton remodeling_ESR1 action on cytoskeleton remodeling and cell migration	0.000375	0.000375	0.0012	0.001307	0.000375	0.0007306
6	Transport_RAB5A regulation pathway*	0.0006545	0.03816	0.002084	0.00227	0.0006545	0.05246
7	DNA damage_Brca1 as a transcription regulator	0.0009448	0.0009448	0.002997	0.003262	0.0009448	0.001833
8	Transcription_Ligand-dependent activation of the ESR1/SP pathway	0.0009448	0.04563	0.002997	0.003262	0.0009448	0.001833
9	Apoptosis and survival_BAD phosphorylation	0.001764	0.06187	0.005547	0.006033	0.001764	0.003407
10	Development_VEGF signaling and activation	0.001939	0.001939	0.006088	0.00662	NA	0.08861
11	Transcription_Androgen Receptor nuclear signaling	0.002122	NA	0.006653	0.007233	0.002122	0.004092
12	Signal transduction_PTEN pathway	0.002217	NA	0.006944	0.007548	0.002217	0.004273
13	Membrane-bound ESR1: interaction with G-proteins signaling	0.002719	NA	0.008483	0.009218	0.002719	0.00523
14	Cardiac Hypertrophy_NF-AT signaling in Cardiac Hypertrophy	0.004382	0.004382	0.01352	0.01468	0.004382	NA
15	Mucin expression in CF via TLRs, EGFR signaling pathways*	0.008483	NA	0.008483	0.009218	NA	NA
16	Development_IGF-RI signaling	0.008483	NA	0.008483	0.009218	NA	NA
17	Development_EGFR signaling pathway*	0.01016	NA	0.01016	0.01104	NA	NA
18	Development_Ligand-dependent activation of the ESR1/AP-1 pathway	0.02154	0.02154	0.03781	0.03942	0.02154	0.02971
19	Development_GDNF signaling	0.03666	0.03666	0.06398	0.06667	0.03666	0.05041
20	Apoptosis and survival_Regulation of Apoptosis by Mitochondrial Proteins	0.04711	0.04711	0.08189	0.0853	0.04711	0.06466
21	Cell cycle_ESR1 regulation of G1/S transition	0.05008	0.05008	0.08694	0.09055	0.05008	0.06869
22	Apoptosis and survival_Caspase cascade	0.05008	0.05008	0.08694	0.09055	0.05008	0.06869
23	G-protein signaling_RhoA regulation pathway	0.05156	0.05156	NA	NA	0.05156	0.0707
24	Apoptosis and survival_Anti-apoptotic action of membrane-bound ESR1	0.05304	0.05304	NA	NA	0.05304	0.07271
25	Nitrogen metabolism	0.05304	0.05304	NA	NA	0.05304	0.07271
26	Nitrogen metabolism/ Rodent version	0.05452	0.05452	NA	NA	0.05452	0.07471
27	G-protein signaling_H-RAS regulation pathway	0.05599	0.05599	NA	NA	0.05599	0.07671
28	Apoptosis and survival_Anti-apoptotic action of nuclear ESR1 and ESR2	0.05599	0.05599	NA	NA	0.05599	0.07671
29	Apoptosis and survival_Inhibition of ROS-induced apoptosis by 17beta-estradiol	0.05894	0.05894	NA	NA	0.05894	0.08069
30	Transcription_Receptor-mediated HIF regulation	0.05894	0.05894	NA	NA	0.05894	0.08069
31	Transcription_CREB pathway	0.06333	0.06333	NA	NA	0.06333	0.08664
32	Signal transduction_AKT signaling	0.0648	0.0648	NA	NA	NA	0.08861
	* not present in pCR prediction pathways

## Sheet: pCR Pathway maps
#	Name	minimum p	FS1 (p value)	FS2 (p value)	FS3 (p value)	FS4 (p value)	FS5 (p value)
1	Cell cycle_ESR1 regulation of G1/S transition	5.888e-07	0.08332	0.08332	0.1189	5.888e-07	0.06129
2	Development_Membrane-bound ESR1: interaction with growth factors signaling	1.591e-06	0.0001692	0.0001692	0.0005263	1.591e-06	6.283e-05
3	DNA damage_Brca1 as a transcription regulator	3.268e-05	0.002743	0.002743	0.00576	3.268e-05	0.001444
4	Development_Ligand-independent activation of ESR1 and ESR2	7.232e-05	0.005833	0.005833	0.01212	0.0001046	7.232e-05
5	Development_IGF-RI signaling	0.0001629	0.1259	NA	NA	0.0001629	0.004134
6	Cytoskeleton remodeling_ESR1 action on cytoskeleton remodeling and cell migration	0.0005746	0.001097	0.001097	0.002324	0.0007306	0.0005746
7	Transcription_Ligand-dependent activation of the ESR1/SP pathway	0.001833	0.07603	0.07603	0.1087	0.001833	0.05587
8	Transcription_CREB pathway	0.003573	0.1049	0.1049	NA	0.003573	0.07738
9	Signal transduction_AKT signaling	0.003742	0.1072	0.1072	NA	0.003742	0.07916
10	Transcription_Androgen Receptor nuclear signaling	0.004092	0.1119	NA	NA	0.004092	0.08269
11	Cell adhesion_ECM remodeling	0.004295	0.1282	NA	NA	0.005433	0.004295
12	Development_PIP3 signaling in cardiac myocytes	0.004457	0.1166	NA	NA	0.004457	0.08621
13	Cardiac Hypertrophy_NF-AT signaling in Cardiac Hypertrophy	0.01241	NA	0.01241	0.02535	NA	0.1173
14	Development_Ligand-dependent activation of the ESR1/AP-1 pathway	0.02645	0.0362	0.0362	0.05224	0.02971	0.02645
15	Immune response_MIF-JAB1 signaling*	0.04493	0.06128	0.06128	0.08793	0.05041	0.04493
16	Development_GDNF signaling	0.04493	0.06128	0.06128	0.08793	0.05041	0.04493
17	Cytoskeleton remodeling_Slit-Robo signaling*	0.05587	0.07603	0.07603	0.1087	0.06263	0.05587
18	Cytoskeleton remodeling_Reverse signaling by ephrin B*	0.05768	0.07847	0.07847	0.1121	0.06466	0.05768
19	Apoptosis and survival_Regulation of Apoptosis by Mitochondrial Proteins	0.05768	0.07847	0.07847	0.1121	0.06466	0.05768
20	Apoptosis and survival_Caspase cascade	0.06129	0.08332	0.08332	0.1189	0.06869	0.06129
21	G-protein signaling_RhoA regulation pathway	0.06309	0.08574	0.08574	0.1223	0.0707	0.06309
22	Development_Role of CDK5 in neuronal development*	0.06309	0.08574	0.08574	0.1223	0.0707	0.06309
23	Apoptosis and survival_Anti-apoptotic action of membrane-bound ESR1	0.06489	0.08815	0.08815	0.1257	0.07271	0.06489
24	Nitrogen metabolism	0.06489	0.08815	0.08815	0.1257	0.07271	0.06489
25	Nitrogen metabolism/ Rodent version	0.06668	0.09056	0.09056	0.129	0.07471	0.06668
26	G-protein signaling_H-RAS regulation pathway	0.06848	0.09296	0.09296	0.1324	0.07671	0.06848
27	Apoptosis and survival_Anti-apoptotic action of nuclear ESR1 and ESR2	0.06848	0.09296	0.09296	0.1324	0.07671	0.06848
28	Transcription_Receptor-mediated HIF regulation	0.07205	0.09774	0.09774	NA	0.08069	0.07205
29	Apoptosis and survival_Inhibition of ROS-induced apoptosis by 17beta-estradiol	0.07205	0.09774	0.09774	0.139	0.08069	0.07205
30	Apoptosis and survival_BAD phosphorylation	0.07561	0.1025	0.1025	NA	0.08466	0.07561
31	Development_VEGF signaling and activation	0.07916	0.1072	0.1072	NA	0.08861	0.07916
32	Neurophysiological process_Receptor-mediated axon growth repulsion*	0.08269	0.1119	NA	NA	NA	0.08269
33	Development_GDNF family signaling	0.08445	0.1143	NA	NA	NA	0.08445
34	Signal transduction_PTEN pathway	0.08445	0.1143	NA	NA	NA	0.08445
35	Membrane-bound ESR1: interaction with G-proteins signaling	0.09322	0.1259	NA	NA	NA	0.09322
36	Development_Role of HDAC and calcium/calmodulin-dependent kinase (CaMK) in control of skeletal myogenesis	0.09844	NA	NA	NA	NA	0.09844
	* not present in ER predictor pathways

## Sheet: pCR ER- Pathway maps
#	Name	minimum p	FS1 (p value)	FS2 (p value)	FS3 (p value)	FS4 (p value)	FS5 (p value)
1	Translation_IL-2 regulation of translation	0.0006377	0.0006377	0.0008108	0.0009049	0.0007217	0.04904
2	Development_GDNF family signaling*	0.003375	0.003375	0.004273	0.004759	0.003811	NA
3	Immune response _ICOS pathway in T-helper cell	0.005804	NA	NA	NA	NA	0.005804
4	Translation_Opioid receptors in regulation of translation	0.04493	0.04493	0.05041	0.05314	0.04768	0.05857
5	G-protein signaling_EDG5 signaling	0.06489	0.06489	0.07271	0.07659	0.06881	0.08431
6	Development_Mu-type opioid receptor signaling	0.07026	0.07026	0.0787	0.08289	0.07449	0.09122
7	G-protein signaling_Regulation of p38 and JNK signaling mediated by G-proteins	0.07205	0.07205	0.08069	0.08498	0.07638	0.09351
8	Development_Neurotrophin family signaling	0.07383	0.07383	0.08268	0.08707	0.07826	0.09579
9	Development_EPO-induced PI3K/AKT pathway and Ca(2+) influx	0.07916	0.07916	NA	NA	NA	0.1026
10	Development_EDG3 signaling pathway	0.07916	NA	NA	NA	NA	0.1026
11	Development_Flt3 signaling	0.08092	NA	NA	NA	NA	0.1049
	* common to all 3 prediction pathways
