# Supplementary material for: Effect of training-sample size and classification difficulty on the accuracy of genomic predictors
Source: Breast Cancer Res. 2010 Jan 11;12(1):R5. doi: 10.1186/bcr2468 (PMC2880423; doi:10.1186/bcr2468)
Supplement: Additional file 5 — Supplemental Table S4. Features (probesets) selected in the 120 models. [file bcr2468-S5.xls]

## Sheet: Contents
Each sheet corresponds to an endpoint and contains the number of features (probesets or meta-probesets) required by each classifier as well as the ranked lists of probesets produced by the 5 feature selection methods.
For example, for ER status endpoint, DLDA requires 14 features for the FS1 feature selection method. This means that you should pick the top 14 probesets from the corresponding column (labeled FS1).
Special care must be exercised in the case of FS3, as the number of features required by the classifiers refers to the meta-features, and not individual features! The meta-features are identified by the column next to the column with probeset names, and all probesets having the same identifier belong to the same meta-feature (and are averaged in the models). So, for ER status endpoint, DLDA requi…

## Sheet: ER status
	Number of features
	FS1	FS2	FS3		FS4	FS5
DLDA	14	15	11		14	5
LDA	4	12	2		6	6
KNN3	3	2	14		8	6
KNN11	7	12	11		2	6
SVM05	2	2	2		2	8
SVM2	3	2	4		7	5
LREG	2	2	2		6	5
QDA	4	2	2		4	5
	Features
No.	FS1	FS2	FS3		FS4	FS5
1	205225_at	205225_at	205225_at	1	205225_at	205225_at
2	214440_at	214440_at	212960_at	1	209603_at	209173_at
3	212960_at	217838_s_at	212956_at	1	209604_s_at	205009_at
4	212956_at	202089_s_at	209603_at	1	212956_at	215729_s_at
5	217838_s_at	221765_at	202088_at	1	204508_s_at	204508_s_at
6	209603_at	204508_s_at	214164_x_at	1	209602_s_at	206754_s_at
7	202089_s_at	218259_at	215867_x_at	1	214164_x_at	209602_s_at
8	202088_at	211000_s_at	215552_s_at	1	215867_x_at	206799_at
9	214164_x_at	218532_s_at	209604_s_at	1	203963_at	214440_at
10	221765_at	212208_at	211233_x_at	1	212960_at	205862_at
11	215867_x_at	217190_x_at	203963_at	1	214440_at	206392_s_at
12	204508_s_at	203628_at	209602_s_at	1	202088_at	206391_at
13	210735_s_at	205696_s_at	214440_at	2	210735_s_at	203963_at
14	215552_s_at	218195_at	217838_s_at	3	217838_s_at	204623_at
15	204881_s_at	207038_at	202089_s_at	4	202089_s_at	209603_at
16	218259_at	218807_at	221765_at	5	212148_at	205440_s_at
17	209604_s_at	212148_at	204881_s_at	5	212496_s_at	209443_at
18	211233_x_at	214552_s_at	204508_s_at	6	207038_at	219197_s_at
19	211000_s_at	218976_at	210735_s_at	6	211233_x_at	203256_at
20	203963_at	219806_s_at	218259_at	7	215552_s_at	214164_x_at
21	209602_s_at	211235_s_at	211000_s_at	8	215729_s_at	201983_s_at
22	212195_at	212492_s_at	212195_at	8	218807_at	204914_s_at
23	218532_s_at	209341_s_at	204863_s_at	8	221765_at	209604_s_at
24	212208_at	208682_s_at	212196_at	8	203628_at	212956_at
25	217190_x_at	205186_at	218532_s_at	9	214552_s_at	205472_s_at
26	203628_at	41660_at	218510_x_at	9	218195_at	205186_at
27	205696_s_at	202641_at	212208_at	10	204863_s_at	205696_s_at
28	204863_s_at	211712_s_at	217190_x_at	11	211712_s_at	218976_at
29	218195_at	222125_s_at	203628_at	12	218259_at	205029_s_at
30	212196_at	209791_at	203627_at	12	205862_at	215867_x_at
31	207038_at	219913_s_at	205696_s_at	13	212195_at	210085_s_at
32	218807_at	201983_s_at	218195_at	14	209173_at	213712_at
33	212148_at	203904_x_at	220329_s_at	14	212638_s_at	206401_s_at
34	214552_s_at	209443_at	207038_at	15	211000_s_at	221872_at
35	218976_at	212638_s_at	218807_at	16	212151_at	206373_at
36	219806_s_at	201508_at	218806_s_at	16	219913_s_at	207038_at
37	211235_s_at	208615_s_at	212148_at	17	218976_at	205044_at
38	212492_s_at	209459_s_at	212151_at	17	218532_s_at	209459_s_at
39	209341_s_at	203143_s_at	214552_s_at	18	208682_s_at	205916_at
40	208682_s_at	206401_s_at	218976_at	19	205696_s_at	206378_at
41	212496_s_at	203256_at	219806_s_at	20	212196_at	208305_at
42	205186_at	205862_at	211235_s_at	21	41660_at	203628_at
43	41660_at	209623_at	211234_x_at	21	201983_s_at	210735_s_at
44	202641_at	203693_s_at	212492_s_at	22	218211_s_at	209460_at
45	211712_s_at	201413_at	212496_s_at	22	212492_s_at	204304_s_at
46			209341_s_at	23
47			208682_s_at	24
48			213627_at	24
49			205186_at	25
50			41660_at	26
51			202641_at	27
52			211712_s_at	28
53			210085_s_at	28
54			222125_s_at	29
55			209791_at	30
56			219913_s_at	31
57			201983_s_at	32
58			203904_x_at	33
59			209443_at	34
60			212638_s_at	35
61			212637_s_at	35
62			201508_at	36
63			208615_s_at	37
64			208617_s_at	37
65			209459_s_at	38
66			209460_at	38
67			203143_s_at	39
68			206401_s_at	40
69			203929_s_at	40
70			203928_x_at	40
71			203256_at	41
72			205862_at	42
73			209623_at	43
74			209624_s_at	43
75			203693_s_at	44
76			201413_at	45

## Sheet: pCR
	Number of features
	FS1	FS2	FS3		FS4	FS5
DLDA	32	41	41		35	20
LDA	11	8	8		8	5
KNN3	41	35	11		26	26
KNN11	23	41	35		35	32
SVM05	14	11	11		14	11
SVM2	2	5	8		8	8
LREG	5	5	5		8	5
QDA	9	7	4		4	3
	Features
No.	FS1	FS2	FS3		FS4	FS5
1	206401_s_at	206401_s_at	206401_s_at	1	219051_x_at	209173_at
2	203928_x_at	204315_s_at	203928_x_at	1	214164_x_at	215729_s_at
3	204315_s_at	204825_at	203929_s_at	1	206401_s_at	205225_at
4	204825_at	202641_at	204315_s_at	2	204825_at	206392_s_at
5	202641_at	205225_at	204825_at	3	205225_at	206754_s_at
6	205225_at	219438_at	204962_s_at	3	216092_s_at	205009_at
7	219438_at	205696_s_at	210052_s_at	3	215867_x_at	204508_s_at
8	205696_s_at	213134_x_at	202870_s_at	3	203963_at	219197_s_at
9	213134_x_at	213564_x_at	218755_at	3	203628_at	206391_at
10	213564_x_at	209642_at	218542_at	3	201555_at	206401_s_at
11	212960_at	217190_x_at	202641_at	4	209603_at	205862_at
12	209642_at	218483_s_at	205225_at	5	209173_at	203963_at
13	217190_x_at	204822_at	212960_at	5	212956_at	208305_at
14	205548_s_at	202240_at	214164_x_at	5	203928_x_at	205696_s_at
15	203929_s_at	218807_at	212956_at	5	201508_at	204914_s_at
16	218483_s_at	204317_at	215867_x_at	5	204822_at	214164_x_at
17	204822_at	202204_s_at	209603_at	5	204508_s_at	204623_at
18	202240_at	203139_at	203963_at	5	205696_s_at	221872_at
19	218807_at	203693_s_at	202088_at	5	203139_at	209603_at
20	204317_at	209680_s_at	215552_s_at	5	218807_at	209443_at
21	202204_s_at	208305_at	209604_s_at	5	210735_s_at	220624_s_at
22	203139_at	220651_s_at	211233_x_at	5	218483_s_at	203628_at
23	203693_s_at	219197_s_at	209602_s_at	5	213527_s_at	210096_at
24	209680_s_at	201710_at	219438_at	6	209604_s_at	201508_at
25	208305_at	209773_s_at	205696_s_at	7	205347_s_at	218976_at
26	220651_s_at	216092_s_at	213134_x_at	8	201930_at	214440_at
27	219197_s_at	215432_at	205548_s_at	8	218211_s_at	204304_s_at
28	201710_at	222275_at	213564_x_at	9	203625_x_at	205440_s_at
29	214164_x_at	222256_s_at	201030_x_at	9	219438_at	215867_x_at
30	204962_s_at	210074_at	209642_at	10	219648_at	205713_s_at
31	209773_s_at	203628_at	218726_at	10	215304_at	220414_at
32	212956_at	201555_at	203764_at	10	202204_s_at	203928_x_at
33	216092_s_at	205569_at	217190_x_at	11	212960_at	212956_at
34	215432_at	218856_at	218483_s_at	12	217190_x_at	203571_s_at
35	222275_at	221253_s_at	204822_at	13	219919_s_at	209602_s_at
36	210052_s_at	214440_at	202240_at	14	209366_x_at	203453_at
37	222256_s_at	218259_at	218807_at	15	213134_x_at	205830_at
38	210074_at	219648_at	218806_s_at	15	202641_at	209604_s_at
39	203628_at	210735_s_at	204317_at	16	205548_s_at	205569_at
40	201030_x_at	212195_at	202204_s_at	17	204667_at	209114_at
41	201555_at	217838_s_at	203139_at	18	218966_at	210272_at
42	205569_at	219741_x_at	203693_s_at	19	208712_at	210735_s_at
43	218856_at	201930_at	209680_s_at	20	208711_s_at	205044_at
44	221253_s_at	219051_x_at	208305_at	21	201798_s_at	217378_x_at
45	215867_x_at	209408_at	220651_s_at	22	202752_x_at	209459_s_at
46			219197_s_at	23
47			201710_at	24
48			209773_s_at	25
49			202705_at	25
50			203554_x_at	25
51			201890_at	25
52			216092_s_at	26
53			202752_x_at	26
54			215432_at	27
55			222275_at	28
56			218398_at	28
57			222256_s_at	29
58			210074_at	30
59			203628_at	31
60			203627_at	31
61			201555_at	32
62			202107_s_at	32
63			205569_at	33
64			218856_at	34
65			221253_s_at	35
66			214440_at	36
67			218259_at	37
68			219648_at	38
69			210735_s_at	39
70			204508_s_at	39
71			212195_at	40
72			211000_s_at	40
73			204863_s_at	40
74			212196_at	40
75			208617_s_at	40
76			217838_s_at	41
77			219741_x_at	42
78			201930_at	43
79			219051_x_at	44
80			209408_at	45
81			38158_at	45
82			211519_s_at	45
83			202954_at	45
84			203755_at	45

## Sheet: pCR(ER-)
	Number of features
	FS1	FS2	FS3		FS4	FS5
DLDA	5	26	5		5	5
LDA	20	5	41		41	14
KNN3	8	41	20		11	8
KNN11	17	23	5		35	41
SVM05	26	17	35		2	5
SVM2	5	2	32		2	5
LREG	23	29	29		29	5
QDA	10	5	5		7	9
	Features
No.	FS1	FS2	FS3		FS4	FS5
1	220016_at	220016_at	220016_at	1	220016_at	211548_s_at
2	204332_s_at	204332_s_at	204332_s_at	2	212553_at	215432_at
3	201590_x_at	201590_x_at	216064_s_at	2	215930_s_at	205713_s_at
4	208816_x_at	204537_s_at	201590_x_at	3	202683_s_at	203913_s_at
5	204537_s_at	215930_s_at	208816_x_at	3	215432_at	204537_s_at
6	215930_s_at	202683_s_at	213503_x_at	3	213019_at	220016_at
7	202683_s_at	211849_s_at	210427_x_at	3	211849_s_at	211549_s_at
8	211849_s_at	212553_at	204537_s_at	4	204537_s_at	216074_x_at
9	212553_at	216074_x_at	215930_s_at	5	216074_x_at	206561_s_at
10	216074_x_at	213019_at	202683_s_at	6	209891_at	214461_at
11	213019_at	214122_at	211849_s_at	7	203854_at	209173_at
12	213503_x_at	202786_at	212553_at	8	211426_x_at	206463_s_at
13	214122_at	209891_at	216074_x_at	9	208816_x_at	203853_s_at
14	202786_at	201452_at	213019_at	10	202786_at	209699_x_at
15	209891_at	211426_x_at	206542_s_at	10	201590_x_at	220724_at
16	201452_at	208408_at	214122_at	11	204332_s_at	211653_x_at
17	211426_x_at	201687_s_at	202786_at	12	201452_at	203914_x_at
18	208408_at	203854_at	209891_at	13	216254_at	205916_at
19	201687_s_at	206116_s_at	201452_at	14	216613_at	216613_at
20	210427_x_at	205000_at	211426_x_at	15	213503_x_at	210147_at
21	203854_at	216613_at	208408_at	16	208408_at	211682_x_at
22	206116_s_at	208927_at	201687_s_at	17	201687_s_at	209160_at
23	205000_at	216254_at	203854_at	18	214122_at	202436_s_at
24	216613_at	213117_at	206116_s_at	19	208430_s_at	205229_s_at
25	208927_at	206836_at	210986_s_at	19	211548_s_at	212344_at
26	216254_at	218221_at	210987_x_at	19	205000_at	205334_at
27	213117_at	203376_at	205000_at	20	218221_at	214079_at
28	206836_at	220024_s_at	216613_at	21	213117_at	206370_at
29	218221_at	215432_at	208927_at	22	203853_s_at	210096_at
30	203376_at	202963_at	204640_s_at	22	210427_x_at	213920_at
31	220024_s_at	203625_x_at	216254_at	23	203625_x_at	210662_at
32	215432_at	206008_at	213117_at	24	218528_s_at	206276_at
33	202963_at	204566_at	204001_at	24	202615_at	211849_s_at
34	203625_x_at	203853_s_at	206836_at	25	206116_s_at	208358_s_at
35	206008_at	218528_s_at	218221_at	26	208927_at	217023_x_at
36	204566_at	208226_x_at	203376_at	27	208226_x_at	203638_s_at
37	203853_s_at	216457_s_at	220024_s_at	28	213996_at	204351_at
38	218528_s_at	205683_x_at	215432_at	29	203376_at	205311_at
39	208226_x_at	212344_at	209833_at	29	214630_at	222062_at
40	216457_s_at	205969_at	202963_at	30	220024_s_at	204151_x_at
41	205683_x_at	200045_at	203625_x_at	31	206008_at	210546_x_at
42	212344_at	214504_at	211042_x_at	31	216457_s_at	219934_s_at
43	205969_at	202025_x_at	206008_at	32	203696_s_at	213432_at
44	200045_at	206069_s_at	204566_at	33	206836_at	217626_at
45	214504_at	206068_s_at	203853_s_at	34	208901_s_at	205501_at
46			218528_s_at	35
47			208226_x_at	36
48			216457_s_at	37
49			205683_x_at	38
50			207134_x_at	38
51			207741_x_at	38
52			212344_at	39
53			212354_at	39
54			212353_at	39
55			205969_at	40
56			200045_at	41
57			214504_at	42
58			202025_x_at	43
59			206069_s_at	44
60			206068_s_at	45
