# Supplementary material for: Effect of training-sample size and classification difficulty on the accuracy of genomic predictors
Source: Breast Cancer Res. 2010 Jan 11;12(1):R5. doi: 10.1186/bcr2468 (PMC2880423; doi:10.1186/bcr2468)
Supplement: Additional file 6 — Supplemental Table S5. Estimated and validation performance of all models. [file bcr2468-S6.xls]

## Sheet: Contents
Each of the first three sheets contains the estimated, training and validation AUC for one endpoint.
The AUCs were estimated using cross validation and bootstrapping, and for each of these estimates a 95% CI is also given.
The last sheet contains the average number of features used by each model in training.
	Colums:
	MODEL		the model name in the form of <feature selection method>-<classifier>
	10x5-CV		the AUC estimated by repeated cross validation
	10x5-CV.low		the lower limit of the 95% CI for the cross-validation estimate
	10x5-CV.high		the upper limit of the 95% CI for the cross-validation estimate
	BSTRP		the AUC estimated by bootstrapping
	BSTRP.low		the lower limit of the 95% CI for the bootstrapping estimate
	BSTRP.high		the upper limit of the 95% CI for the bootstrapping estimate
	TRAIN		the training AUC (apparent AUC; obtained using the whole training set)
	VALIDATION		the validation AUC (obtained by applying the final models on the validation set)
	SE.TRAIN		training variability
	SE.VALID		testing variability

## Sheet: ER status
MODEL	10x5-CV	10x5-CV.low	10x5-CV.high	BSTRP	BSTRP.low	BSTRP.high	TRAIN	VALIDATION	SE.TRAIN	SE.VALID
FS1-DLDA	0.97008	0.943551	0.996609	0.950161	0.903517	0.996805	0.98025	0.894493	0	0.037094
FS1-LDA	0.96483	0.937499	0.992161	0.965225	0.924553	1.0059	0.977	0.929382	0.006521	0.033241
FS1-KNN3	0.94405	0.914062	0.974038	0.934776	0.88436	0.985192	0.97925	0.93947	0.0091	0.033275
FS1-KNN11	0.95505	0.931495	0.978605	0.95805	0.915904	1.0002	0.9765	0.922657	0	0.032144
FS1-SVM05	0.93338	0.897769	0.968991	0.933655	0.878513	0.988797	0.994	0.907104	0.005082	0.034311
FS1-SVM2	0.94163	0.909314	0.973946	0.923502	0.86216	0.984844	0.9845	0.8781	0.006503	0.038735
FS1-LREG	0.96528	0.939189	0.991371	0.94935	0.895066	1.00363	1	0.896595	0.020336	0.03209
FS1-QDA	0.96458	0.931197	0.997963	0.955224	0.905618	1.00483	1	0.883565	0.012874	0.031706
FS2-DLDA	0.97005	0.936228	1.00387	0.943251	0.895705	0.990797	0.9875	0.896175	0	0.034206
FS2-LDA	0.96183	0.921521	1.00214	0.962621	0.922307	1.00293	0.976	0.896175	0.004065	0.034576
FS2-KNN3	0.94603	0.916189	0.975871	0.928075	0.877557	0.978593	0.9815	0.930223	0.010925	0.033076
FS2-KNN11	0.95758	0.914958	1.0002	0.954305	0.916563	0.992047	0.977	0.922657	0.003968	0.031517
FS2-SVM05	0.92518	0.885619	0.964741	0.9319	0.878654	0.985146	0.9915	0.896595	0.012114	0.032993
FS2-SVM2	0.93555	0.90543	0.96567	0.918573	0.856231	0.980915	0.99175	0.925599	0.013599	0.036411
FS2-LREG	0.95868	0.912598	1.00476	0.937974	0.880102	0.995846	0.97375	0.896595	0.024078	0.033985
FS2-QDA	0.96275	0.918476	1.00702	0.946751	0.892873	1.00063	0.9985	0.898697	0.019411	0.033612
FS3-DLDA	0.9713	0.941624	1.00098	0.948739	0.904651	0.992827	0.98675	0.893653	0	0.035108
FS3-LDA	0.9702	0.946081	0.994319	0.965386	0.923782	1.00699	0.9775	0.898277	0	0.036592
FS3-KNN3	0.94268	0.915573	0.969787	0.924259	0.874681	0.973837	0.9785	0.906683	0.012122	0.033192
FS3-KNN11	0.9667	0.93705	0.99635	0.954604	0.917698	0.99151	0.9775	0.898277	0.005181	0.032063
FS3-SVM05	0.9418	0.902319	0.981281	0.937143	0.888627	0.985659	0.99275	0.918033	0.012008	0.033361
FS3-SVM2	0.92075	0.895046	0.946454	0.921531	0.864533	0.978529	0.98925	0.891131	0.013225	0.035758
FS3-LREG	0.95903	0.931209	0.986851	0.952302	0.895524	1.00908	1	0.911728	0.022173	0.036024
FS3-QDA	0.96498	0.936961	0.992999	0.950049	0.895629	1.00447	0.98675	0.918453	0.011848	0.035938
FS4-DLDA	0.96338	0.935429	0.991331	0.953297	0.908239	0.998355	0.97125	0.903321	0	0.037247
FS4-LDA	0.96325	0.932815	0.993685	0.966565	0.928385	1.00474	0.9795	0.911728	0.007811	0.032691
FS4-KNN3	0.94713	0.91707	0.97719	0.935033	0.882067	0.987999	0.976	0.897856	0.008324	0.035033
FS4-KNN11	0.96123	0.928676	0.993784	0.960816	0.921328	1.0003	0.97975	0.912148	0.001856	0.033883
FS4-SVM05	0.92195	0.874615	0.969285	0.930827	0.881221	0.980433	0.99475	0.876839	0.010292	0.034648
FS4-SVM2	0.92028	0.879552	0.961008	0.934676	0.882784	0.986568	0.98275	0.900378	0.010641	0.037948
FS4-LREG	0.96603	0.934747	0.997313	0.958158	0.913522	1.00279	0.95425	0.895334	0.016976	0.033755
FS4-QDA	0.9574	0.929505	0.985295	0.954144	0.90467	1.00362	1	0.874737	0.007126	0.034612
FS5-DLDA	0.9687	0.926427	1.01097	0.961534	0.92519	0.997878	0.97425	0.933586	0.006039	0.029225
FS5-LDA	0.97818	0.93567	1.02069	0.976202	0.946924	1.00548	0.98725	0.92728	0.005375	0.0312
FS5-KNN3	0.94423	0.890974	0.997486	0.934265	0.887917	0.980613	0.99275	0.937789	0	0.032722
FS5-KNN11	0.96483	0.935013	0.994647	0.958437	0.920817	0.996057	0.9925	0.934847	0.001618	0.02988
FS5-SVM05	0.9582	0.910856	1.00554	0.960003	0.921751	0.998255	0.9985	0.896175	0.008045	0.029391
FS5-SVM2	0.94425	0.907834	0.980666	0.952343	0.909147	0.995539	0.98775	0.920555	0.013692	0.029948
FS5-LREG	0.96758	0.905605	1.02956	0.955068	0.92087	0.989266	1	0.931484	0.023757	0.03071
FS5-QDA	0.9682	0.921705	1.0147	0.963491	0.925035	1.00195	1	0.938209	0.004933	0.027546

## Sheet: pCR (all)
MODEL	10x5-CV	10x5-CV.low	10x5-CV.high	BSTRP	BSTRP.low	BSTRP.high	TRAIN	VALIDATION	SE.TRAIN	SE.VALID
FS1-DLDA	0.81035	0.721881	0.898819	0.789156	0.692964	0.885348	0.925648	0.740392	0.015032	0.073727
FS1-LDA	0.75411	0.672894	0.835326	0.726067	0.618347	0.833787	0.926585	0.72	0.020126	0.072892
FS1-KNN3	0.7526	0.672464	0.832736	0.72329	0.621652	0.824928	0.955951	0.678431	0	0.069915
FS1-KNN11	0.7953	0.713856	0.876744	0.781759	0.684095	0.879423	0.909716	0.70902	0	0.067726
FS1-SVM05	0.68561	0.599115	0.772105	0.715236	0.60389	0.826582	0.960012	0.716863	0	0.066644
FS1-SVM2	0.6167	0.527173	0.706227	0.659982	0.556658	0.763306	0.88816	0.756078	0.026469	0.074677
FS1-LREG	0.71919	0.643352	0.795028	0.666509	0.567425	0.765593	1	0.700392	0.039037	0.072403
FS1-QDA	0.67649	0.592252	0.760728	0.692644	0.58949	0.795798	1	0.613333	0.020851	0.078681
FS2-DLDA	0.81737	0.724994	0.909746	0.787193	0.690195	0.884191	0.915027	0.738824	0.019663	0.073546
FS2-LDA	0.74042	0.63423	0.84661	0.725957	0.615847	0.836067	0.945017	0.735686	0.004225	0.073187
FS2-KNN3	0.75319	0.674631	0.831749	0.72437	0.622322	0.826418	0.904405	0.721569	0.025181	0.069267
FS2-KNN11	0.80909	0.704431	0.913749	0.780714	0.68072	0.880708	0.917213	0.724706	0	0.067961
FS2-SVM05	0.66204	0.56529	0.75879	0.715337	0.606615	0.824059	0.970322	0.647843	0.010956	0.067434
FS2-SVM2	0.62056	0.526132	0.714988	0.658743	0.558459	0.759027	0.906904	0.752157	0.006407	0.075153
FS2-LREG	0.71919	0.624314	0.814066	0.666457	0.562129	0.770785	1	0.683137	0.046382	0.072179
FS2-QDA	0.68705	0.570807	0.803293	0.693663	0.589473	0.797853	1	0.749804	0.016089	0.078458
FS3-DLDA	0.81512	0.720886	0.909354	0.790994	0.696506	0.885482	0.894096	0.712157	0.021596	0.074882
FS3-LDA	0.73249	0.646426	0.818554	0.716738	0.602796	0.83068	0.905967	0.737255	0.022757	0.074331
FS3-KNN3	0.75575	0.644067	0.867433	0.71837	0.61849	0.81825	0.919088	0.735686	0.007883	0.070609
FS3-KNN11	0.78968	0.689235	0.890125	0.7795	0.680966	0.878034	0.914089	0.712157	0	0.068775
FS3-SVM05	0.65242	0.54212	0.76272	0.714863	0.602705	0.827021	0.943455	0.782745	0.009919	0.067503
FS3-SVM2	0.59884	0.507513	0.690167	0.658162	0.549202	0.767122	0.921899	0.734902	0.010424	0.075261
FS3-LREG	0.71439	0.598079	0.830701	0.659484	0.552732	0.766236	1	0.73098	0.049781	0.072844
FS3-QDA	0.68474	0.58045	0.78903	0.694321	0.588183	0.800459	1	0.783529	0.021332	0.079315
FS4-DLDA	0.80916	0.725419	0.892901	0.786079	0.697647	0.874511	0.88035	0.763922	0.034969	0.074867
FS4-LDA	0.74154	0.626566	0.856514	0.723349	0.611947	0.834751	0.92846	0.792941	0.029266	0.075918
FS4-KNN3	0.71874	0.618509	0.818971	0.681609	0.591915	0.771303	0.872852	0.749804	0.017842	0.071594
FS4-KNN11	0.78846	0.672474	0.904446	0.761626	0.65707	0.866182	0.899719	0.767843	0	0.070525
FS4-SVM05	0.6586	0.544077	0.773123	0.70279	0.601	0.80458	0.922212	0.749804	0.017667	0.06676
FS4-SVM2	0.61333	0.49124	0.73542	0.662763	0.563123	0.762403	0.913777	0.78902	0.029915	0.069757
FS4-LREG	0.73544	0.642555	0.828325	0.674921	0.566791	0.783051	1	0.778039	0.057036	0.07375
FS4-QDA	0.70495	0.610871	0.799029	0.698782	0.590972	0.806592	1	0.664314	0.034057	0.076674
FS5-DLDA	0.79495	0.689148	0.900752	0.773291	0.676361	0.870221	0.861293	0.764706	0.019874	0.07138
FS5-LDA	0.76926	0.630403	0.908117	0.699103	0.560523	0.837683	0.859731	0.788235	0.049357	0.074017
FS5-KNN3	0.71796	0.611259	0.824661	0.682004	0.577338	0.78667	0.865667	0.716078	0.032417	0.073147
FS5-KNN11	0.78179	0.705392	0.858188	0.761155	0.653171	0.869139	0.852234	0.804706	0.017845	0.071963
FS5-SVM05	0.73761	0.623778	0.851442	0.739213	0.633473	0.844953	0.931584	0.643922	0.015345	0.07431
FS5-SVM2	0.674	0.579976	0.768024	0.701147	0.593451	0.808843	0.887223	0.766275	0.010106	0.0779
FS5-LREG	0.7507	0.615343	0.886057	0.652489	0.514789	0.790189	1	0.684706	0.074814	0.072201
FS5-QDA	0.73744	0.583043	0.891837	0.718353	0.612217	0.824489	1	0.756078	0.020372	0.073057

## Sheet: pCR (ER-)
MODEL	10x5-CV	10x5-CV.low	10x5-CV.high	BSTRP	BSTRP.low	BSTRP.high	TRAIN	VALIDATION	SE.TRAIN	SE.VALID
FS1-DLDA	0.4904	0.401931	0.578869	0.574807	0.428003	0.721611	0.932367	0.565089	0	0.098779
FS1-LDA	0.5076	0.426384	0.588816	0.520731	0.414403	0.627059	0.996779	0.54142	0.012671	0.096628
FS1-KNN3	0.5084	0.428264	0.588536	0.54676	0.3882	0.70532	1	0.45858	0	0.088778
FS1-KNN11	0.5374	0.455956	0.618844	0.556268	0.365364	0.747172	1	0.588757	0.015467	0.096343
FS1-SVM05	0.4966	0.410105	0.583095	0.541165	0.416495	0.665835	0.974235	0.467456	0	0.098867
FS1-SVM2	0.4966	0.407073	0.586127	0.519327	0.433433	0.605221	0.974235	0.591716	0	0.083139
FS1-LREG	0.524	0.448162	0.599838	0.536366	0.40229	0.670442	1	0.612426	0	0.091207
FS1-QDA	0.5276	0.443362	0.611838	0.516738	0.39636	0.637116	1	0.387574	0	0.099721
FS2-DLDA	0.479	0.386624	0.571376	0.578748	0.429522	0.727974	0.996779	0.62426	0	0.098904
FS2-LDA	0.5612	0.45501	0.66739	0.522753	0.416151	0.629355	0.962963	0.553254	0	0.096728
FS2-KNN3	0.5064	0.427841	0.584959	0.547188	0.38329	0.711086	0.977456	0.532544	0	0.088302
FS2-KNN11	0.5234	0.418741	0.628059	0.555779	0.364001	0.747557	1	0.56213	0	0.097016
FS2-SVM05	0.4866	0.38985	0.58335	0.54078	0.412264	0.669296	0.980676	0.467456	0	0.098526
FS2-SVM2	0.502	0.407572	0.596428	0.518045	0.432999	0.603091	0.99839	0.576923	0	0.083296
FS2-LREG	0.5166	0.421724	0.611476	0.536486	0.39581	0.677162	1	0.340237	0	0.09163
FS2-QDA	0.5336	0.417357	0.649843	0.516957	0.395493	0.638421	0.958132	0.372781	0.012083	0.099561
FS3-DLDA	0.4934	0.399166	0.587634	0.582259	0.432483	0.732035	0.962963	0.571006	0	0.098866
FS3-LDA	0.5012	0.415136	0.587264	0.523198	0.412748	0.633648	1	0.399408	0	0.096907
FS3-KNN3	0.529	0.417317	0.640683	0.551401	0.393117	0.709685	0.971014	0.556213	0.010912	0.087738
FS3-KNN11	0.532	0.431555	0.632445	0.559788	0.368884	0.750692	1	0.612426	0	0.097533
FS3-SVM05	0.4986	0.3883	0.6089	0.54539	0.416102	0.674678	0.990338	0.544379	0	0.099114
FS3-SVM2	0.4964	0.405073	0.587727	0.522595	0.437057	0.608133	0.921095	0.538462	0	0.085924
FS3-LREG	0.5412	0.424889	0.657511	0.539658	0.39473	0.684586	1	0.559172	0	0.091955
FS3-QDA	0.5344	0.43011	0.63869	0.518235	0.398383	0.638087	1	0.411243	0	0.100229
FS4-DLDA	0.5232	0.439459	0.606941	0.578642	0.428936	0.728348	0.950081	0.420118	0	0.098792
FS4-LDA	0.5426	0.427626	0.657574	0.529538	0.414352	0.644724	1	0.550296	0	0.097213
FS4-KNN3	0.5616	0.461369	0.661831	0.549107	0.396013	0.702201	0.969404	0.39645	0.005521	0.085873
FS4-KNN11	0.6182	0.502214	0.734186	0.563192	0.374368	0.752016	1	0.627219	0	0.095979
FS4-SVM05	0.5622	0.447677	0.676723	0.551063	0.417961	0.684165	0.961353	0.502959	0	0.098895
FS4-SVM2	0.5042	0.38211	0.62629	0.525339	0.429953	0.620725	0.988728	0.62426	0	0.085322
FS4-LREG	0.5482	0.455315	0.641085	0.547288	0.401522	0.693054	0.922705	0.473373	0.033354	0.09117
FS4-QDA	0.5568	0.462721	0.650879	0.53187	0.392928	0.670812	0.950081	0.372781	0	0.100104
FS5-DLDA	0.5836	0.477798	0.689402	0.598907	0.438985	0.758829	0.898551	0.62426	0	0.098882
FS5-LDA	0.6328	0.493943	0.771657	0.5637	0.426818	0.700582	0.979066	0.538462	0	0.098843
FS5-KNN3	0.5874	0.480699	0.694101	0.540182	0.389364	0.691	0.99839	0.461538	0	0.09359
FS5-KNN11	0.5616	0.485202	0.637998	0.546745	0.362005	0.731485	0.916264	0.62426	0	0.098176
FS5-SVM05	0.6088	0.494968	0.722632	0.573821	0.424519	0.723123	0.971014	0.508876	0	0.099081
FS5-SVM2	0.56	0.465976	0.654024	0.558311	0.424073	0.692549	0.903382	0.600592	0	0.09142
FS5-LREG	0.6284	0.493043	0.763757	0.555637	0.431547	0.679727	1	0.461538	0.01346	0.093995
FS5-QDA	0.6318	0.477403	0.786197	0.559544	0.396148	0.72294	1	0.470414	0	0.101253

## Sheet: No. of features
	Average number of features used
ER status endpoint
	FS1	FS2	FS3	FS4	FS5
DLDA	11.8	12.42	12.12	8.9	11.04
LDA	4.96	6.76	3.28	5.76	6.84
KNN3	6.26	7.88	10.18	5.26	7.5
KNN11	11.2	11	8.44	9.78	7.86
SVM05	4.8	6.8	4.98	5.12	7.48
SVM2	2.62	2.7	2.86	4.76	4.62
LREG	2.36	2.3	2.32	2.62	3.56
QDA	3.34	3	2.4	4.6	5.32
pCR endpoint
	FS1	FS2	FS3	FS4	FS5
DLDA	33.44	34.34	31.4	33.5	26.66
LDA	10.34	10.16	8.72	8.48	6.02
KNN3	33.14	32.72	30.8	26.48	16.76
KNN11	34.52	33.74	32.3	28.94	21.44
SVM05	11.84	12.14	11.72	10.58	10.52
SVM2	5.3	4.88	4.7	5.12	4.64
LREG	6.02	6.2	5.36	5.3	4.82
QDA	4.7	4.66	4.42	4.1	4.7
pCR (ER-) endpoint
	FS1	FS2	FS3	FS4	FS5
DLDA	12.86	15.14	15.08	19.1	16.88
LDA	23.96	22.64	21.74	20.48	16.46
KNN3	20.06	17.9	21.98	20.72	19.7
KNN11	15.2	15.62	20.96	21.56	20.6
SVM05	18.8	18.2	17	12.32	10.7
SVM2	16.94	17.06	14.18	11.78	8.66
LREG	21.2	23.36	22.64	20.84	15.5
QDA	6.06	5.86	5.84	6.08	5.76
